# Supplementary material for: Carprofen-induced depletion of proton motive force reverses TetK-mediated doxycycline resistance in methicillin-resistant Staphylococcus pseudintermedius
Source: Sci Rep. 2019 Nov 28;9:17834. doi: 10.1038/s41598-019-54091-4 (PMC6882848; doi:10.1038/s41598-019-54091-4)
Supplement: Supplementary file 2 — Supplementary Information [file 41598_2019_54091_MOESM2_ESM.xls]

## Sheet: README
The result table in the next sheet contains the list of genes participating in CPF, DOX, CPF/DOX regulation and CAR/DOX interacions as provided by Limma analysis
Proteomic regulation data are provided only for MS indentified proteins that were indicated by interaction formula
Abreviations and colors used in result table:
D	DOX
C	CPF
DC	DOX/CPF
I	Interacrions
T30	time point 30 minuts
T90	time point 90 minuts
logFC	estimate of the log2-fold-change corresponding to the effect or contrast
adj.P.Value	adjusted p-value
	transciptomics data
	proteomics data
	upregulations
	downregulations

## Sheet: significant regulatory data
GeneID	Product	Gene name	D_log2FC.T30	D_adj.P.Val.T30	D_log2FC.T90	D_adj.P.Val.T90	C_log2FC.T30	C_adj.P.Val.T30	C_log2FC.T90	C_adj.P.Val.T90	I_log2FC.T30	I_adj.P.Val.T30	I_log2FC.T90	I_adj.P.Val.T90	DC_log2FC.T30	DC_adj.P.Val.T30	DC_log2FC.T90	DC_adj.P.Val.T90	D_log2FC	D_adj.P.Val	C_log2FC	C_adj.P.Val	I_log2FC	I_adj.P.Val	DC_log2FC	DC_adj.P.Val
UH47_00185	DNA-directed RNA polymerase subunit beta	rpoB	.	.	.	.	.	.	.	.	.	.	.	.	.	.	.	.	-3.52031		-1.2069	0.0212095	2.06324	0.00934095	-2.66397	2.67485e-05
UH47_03315	IgG-binding protein SBI	sbi	-2.35687	2.31805e-10	-2.13096	1.84508e-09	.	.	-2.06572	1.43936e-08	.	.	1.52113	0.000138499	-1.58954	2.17176e-07	-2.67555	1.69283e-11	-3.46481		-1.00038	0.00684918	1.07521	0.0225887	-3.38998	3.63816e-07
UH47_00230	2-amino-3-ketobutyrate CoA ligase	kbl	-1.95635	1.7187e-09	-1.05658	7.35265e-06	.	.	.	.	.	.	.	.	-1.98494	1.36486e-09	-1.49763	3.53953e-08	-2.21828		.	.	-1.75748	0.0144994	-4.05706	2.25622e-06
UH47_00215	elongation factor Tu	tuf	.	.	.	.	.	.	.	.	.	.	.	.	.	.	.	.	-2.16234		.	.	-1.56773	0.000978216	-3.59195	3.94403e-09
UH47_06025	ATP:carbamate phosphotransferase / carbamate kinase	arcC	.	.	.	.	.	.	.	.	.	.	.	.	.	.	.	.	-1.2881		.	.	-1.10437	0.0153198	-2.19829	6.14065e-06
UH47_11070	triosephosphate isomerase	tpi	-2.51247	5.04891e-11	-2.02743	1.70192e-09	.	.	.	.	1.48509	0.00151429	.	.	.	.	-1.84287	7.04734e-09	-1.23142		-1.2981	0.00530102	1.26033	0.0217435	-1.26919	0.000612768
UH47_10885	fructose-bisphosphate aldolase	fba	-1.59323	3.6128e-07	-2.32566	1.07037e-09	.	.	.	.	.	.	.	.	-1.83499	4.29305e-08	-3.04357	4.99275e-12	-1.21355		-2.52236	0.00580096	4.19953	0.00363075	.	.
UH47_11605	alkaline shock protein 23		.	.	-2.01083	0.000154528	.	.	.	.	.	.	-2.66823	0.00179768	-2.7332	1.36136e-05	-4.22242	4.22352e-08	-1.12481		0.722493	0.0332716	-1.34211	0.00966768	-1.74443	2.68568e-05
UH47_09895	phosphoribosylamine--glycine ligase	purD	-2.44126	2.45896e-13	-1.77748	6.86398e-12	.	.	.	.	.	.	.	.	-1.82743	1.44855e-11	-1.54221	3.94523e-11	-1.06396		.	.	0.806707	0.0144994	-0.611283	0.00138463
UH47_06410	catalase		.	.	-1.17768	3.99388e-07	.	.	.	.	.	.	.	.	.	.	.	.	-1.05136		.	.	-0.668063	0.0167813	-1.5529	1.51525e-06
UH47_02010	tryptophan synthase subunit alpha	trpA	-5.1195	2.05886e-11	-2.8823	2.4283e-09	.	.	3.55535	3.12977e-12	.	.	-4.84383	8.3115e-09	-5.02677	1.20433e-11	-4.17078	1.04002e-10	-1.01197		0.961395	0.00319297	-1.15927	0.00625538	-1.20984	5.63256e-05
UH47_01915	leucine dehydrogenase		-1.29573	2.94336e-08	-2.04738	1.48813e-11	.	.	.	.	.	.	.	.	-1.31909	2.66355e-08	-2.59069	9.09506e-14	-1.01095		.	.	0.826879	0.0252052	-0.690855	0.00188938
UH47_10825	serine hydroxymethyltransferase	glyA	-1.85253	7.26893e-09	-1.57186	1.13259e-07	.	.	.	.	.	.	-1.73348	1.9643e-05	-1.9093	5.07224e-09	-2.51573	1.65449e-11	-1.00098		.	.	0.721361	0.0144994	-0.680144	0.000369179
UH47_00025	pyridoxal biosynthesis protein	pdxS	-3.86149	2.10609e-10	-2.5311	2.78226e-08	.	.	.	.	.	.	-1.70851	0.00233055	-4.16963	7.30598e-11	-3.70848	1.45601e-10	-0.908362		.	.	0.914921	0.00491109	.	.
UH47_03525	seryl-tRNA synthetase		-2.22673	1.12804e-11	-2.05799	1.07863e-11	.	.	.	.	.	.	.	.	-2.54563	1.89779e-12	-2.49462	2.32998e-13	-0.794312		.	.	0.735771	0.0160712	.	.
UH47_12980	purine nucleoside phosphorylase	deoD	-1.87121	4.0093e-07	-1.43841	1.35667e-05	.	.	.	.	.	.	-1.66446	0.000487467	-2.01419	1.3701e-07	-2.92154	1.57302e-10	-0.705944		1.1389	0.00319297	-1.43564	0.00491109	-1.00269	0.000397046
UH47_12470	branched-chain alpha-keto acid dehydrogenase subunit E2		-1.54824	8.38791e-12	-1.631	3.09433e-12	.	.	.	.	.	.	.	.	-1.62989	4.29176e-12	-2.505	9.07271e-16	0.639207		.	.	2.6688	0.00363075	3.87728	1.50257e-06
UH47_03895	glucose-6-phosphate dehydrogenase		-1.14833	3.90112e-09			.	.	.	.	.	.	.	.	-1.10934	6.95995e-09	.	.	0.652089		-0.616207	0.0110424	0.729809	0.0216704	0.765691	0.000374962
UH47_10565	PhoP family transcriptional regulator	phoB	.	.	-1.74308	1.79005e-10	.	.	.	.	.	.	-1.1749	8.87051e-05	.	.	-2.37177	9.50078e-13	0.829618		.	.	-0.986181	0.00363075	.	.
UH47_05175	30S ribosomal protein S2	rpsB	1.52413	2.40967e-13	1.90601	1.68146e-15	.	.	.	.	.	.	.	.	1.1028	3.24323e-11	1.72412	5.89452e-15	1.33375		0.623582	0.00319297	-0.738504	0.00625538	1.21883	2.25622e-06
UH47_11985	glutamine synthetase	glnA	.	.	-1.22205	3.27829e-10	.	.	-1.18074	2.74844e-09	.	.	.	.	-1.66072	2.38089e-12	-2.30496	2.32876e-15	.		-0.99581	0.00319297	0.986789	0.0156645	.	.
UH47_00210	elongation factor G	fusA	1.25056	1.1456e-10	.	.	.	.	.	.	.	.	.	.	.	.	.	.	.		-0.723342	0.00319297	0.915481	0.00610959	.	.
UH47_01450	preprotein translocase subunit SecA	secA	.	.	.	.	.	.	.	.	.	.	.	.	.	.	-1.26149	2.88325e-13	.		-0.67133	0.0431411	0.94684	0.0418374	.	.
UH47_06675	transketolase		-1.37735	2.67524e-07	-1.28142	1.17266e-06	.	.	.	.	.	.	.	.	-1.42114	1.80287e-07	-1.88877	1.50959e-09	.		-0.616811	0.111725	1.79391	0.0116707	0.700323	0.028497
UH47_11775	methionine--tRNA ligase		.	.	.	.	.	.	.	.	.	.	.	.	-1.01873	4.06376e-10	-1.0286	1.13444e-10	.		-0.610279	0.0440142	0.872248	0.0418374	.	.
UH47_11105	Clp protease	clpP	.	.	-1.12143	1.90669e-06	.	.	.	.	.	.	.	.	.	.	-1.2629	2.68505e-07	.		0.65591	0.00684918	-0.734028	0.0200358	.	.
UH47_05215	succinyl-CoA synthetase subsunit alpha	sucD	-1.54582	2.02269e-11	-1.46604	1.89825e-11	.	.	.	.	.	.	-1.5649	2.15047e-08	-1.70429	4.5847e-12	-2.19567	9.57384e-15	.		0.665537	0.00684918	-0.678699	0.027117	.	.
UH47_09840	methenyltetrahydrofolate cyclohydrolase	folD	-2.05149	3.8694e-10	-2.0982	1.10112e-10	.	.	.	.	.	.	.	.	-1.46477	7.75017e-08	-2.03642	1.04188e-10	.		0.701511	0.0150934	-0.8455	0.0300107	.	.
UH47_06935	dihydrolipoamide succinyltransferase	sucB	.	.	.	.	.	.	1.16823	5.14844e-10	.	.	-1.70295	6.27239e-10	.	.	.	.	.		0.771001	0.00319297	-0.624525	0.0252891	0.621073	0.000671913
UH47_10480	acetate kinase	ackA	-1.38803	5.62503e-07	-2.12631	7.85239e-10	.	.	.	.	.	.	.	.	-1.60726	6.2924e-08	-2.77271	3.36002e-12	.		1.02924	0.000161972	-0.774704	0.00625538	.	.
UH47_01445	ribosome-associated translation inhibitor	raiA	.	.	-2.17842	1.80607e-08	.	.	.	.	.	.	-1.41351	0.0016356	.	.	-2.62017	4.60236e-10	.		1.08031	0.0123665	-1.70796	0.00690455	-1.2111	0.000924479
UH47_10195	oligopeptidase PepB	pepF	-2.83904	1.7187e-09	-2.61517	5.82331e-09	.	.	.	.	.	.	-1.54301	0.00203239	-2.68777	4.16585e-09	-4.08372	1.6075e-12	.		2.88397	2.70376e-05	-2.13397	0.00363075	0.668498	0.0205537
UH47_06710	aconitate hydratase	acnA	-1.13367	6.97552e-07			.	.	1.57591	2.14758e-08	.	.	-2.43701	6.78901e-09	-1.21524	2.62001e-07	-1.05069	1.47089e-06	.		.	.	-2.02211	0.00625538	-1.6756	0.000320205
UH47_10510	universal stress protein UspA		.	.	.	.	.	.	.	.	.	.	-1.02104	0.00410066	.	.	-1.28227	2.57547e-06	.		.	.	-1.57655	0.0418374	-2.23186	0.000256798
UH47_01905	formate acetyltransferase	pflB	1.4495	2.54884e-10	-7.39385	2.36171e-24	.	.	.	.	.	.	.	.	1.11536	2.14081e-08	-7.5569	1.59751e-24	.		.	.	-1.10558	0.0418374	-0.925607	0.0041273
UH47_04050	glycine dehydrogenase	gcvPB	-1.01358	1.94183e-10	-1.04281	9.105e-11	.	.	.	.	.	.	-1.00933	3.28485e-07	-1.11801	4.15932e-11	-1.49342	7.10617e-14	.		.	.	-1.00434	0.00610959	-1.03612	4.75407e-05
UH47_03420	acetyltransferase		-2.56172	1.36565e-06	.	.	.	.	.	.	.	.	-1.06464	0.0354165	-2.1443	5.36613e-06	-1.3789	0.000188761	.		.	.	-0.974152	0.00625538	-0.754069	0.000414271
UH47_07160	nucleoside diphosphate kinase	ndk	-2.28321	2.00604e-07	-2.03335	4.38656e-07	.	.	.	.	.	.	-2.10225	0.000157799	-2.48533	5.66137e-08	-3.23534	2.64165e-10	.		.	.	-0.945254	0.00491109	-0.948715	3.66649e-05
UH47_11235	peptidylprolyl isomerase	prsA	-2.74524	5.81719e-09	-2.24118	3.75393e-08	.	.	.	.	.	.	.	.	-2.70679	6.29218e-09	-2.87974	4.72357e-10	.		.	.	-0.922547	0.00673076	-1.19732	1.71797e-05
UH47_00235	UDP-glucose 4-epimerase		-1.69893	6.19729e-09	-1.56689	8.91765e-09	.	.	.	.	.	.	-2.07206	3.37411e-07	-1.88466	1.20849e-09	-2.73751	7.51044e-13	.		.	.	-0.884488	0.00625538	.	.
UH47_06505	malate:quinone oxidoreductase	mqo	.	.	-1.5373	1.05635e-08	.	.	.	.	.	.	.	.	.	.	-1.85351	2.9021e-10	.		.	.	-0.844348	0.0156406	.	.
UH47_08740	glyoxal reductase		.	.	.	.	.	.	.	.	.	.	.	.	.	.	-1.07839	7.34471e-10	.		.	.	-0.738516	0.00625538	.	.
UH47_07495	NAD synthetase	nadE	-1.46685	5.32734e-13	-1.15089	3.36278e-12	.	.	.	.	.	.	.	.	-1.33227	2.326e-12	-1.47999	2.59611e-14	.		.	.	-0.718087	0.0349774	.	.
UH47_00750	manganese ABC transporter substrate-binding protein	mntC	.	.	.	.	.	.	.	.	.	.	.	.	1.87669	8.35514e-13	.	.	.		.	.	-0.666287	0.0418374	.	.
UH47_12465	2-oxoisovalerate dehydrogenase		-1.48103	6.18144e-11	-1.89729	8.85744e-13	.	.	.	.	.	.	.	.	-1.59499	1.98544e-11	-2.85956	3.79167e-16	.		.	.	0.613132	0.0161391	.	.
UH47_05170	elongation factor Ts	tsf	.	.	1.0164	1.90769e-12	.	.	.	.	.	.	.	.	.	.	.	.	.		.	.	0.632854	0.03332	.	.
UH47_05015	trigger factor	tig	.	.	.	.	.	.	.	.	.	.	.	.	.	.	.	.	.		.	.	0.664089	0.0245633	.	.
UH47_05075	polynucleotide phosphorylase	pnp	.	.	.	.	.	.	.	.	.	.	.	.	.	.	.	.	.		.	.	0.698878	0.0349774	.	.
UH47_09395	hypothetical protein		-1.37765	1.38675e-08	-1.4028	8.85753e-10	.	.	.	.	.	.	.	.	-1.10943	2.18877e-07	-1.73813	2.1084e-11	.		.	.	0.732082	0.0349774	0.846232	0.000527549
UH47_05280	50S ribosomal protein L19		1.4322	2.42325e-06	1.23356	1.92748e-05	.	.	.	.	.	.	.	.	1.06737	0.000105671	1.21486	2.15078e-05	.		.	.	0.733594	0.0202467	0.682794	0.000701839
UH47_03310	30S ribosomal protein S6	rpsF	.	.	1.08313	6.44517e-07	.	.	.	.	.	.	.	.	.	.	.	.	.		.	.	0.771222	0.0245633	0.634795	0.00195311
UH47_00175	50S ribosomal protein L7/L12	rplL	1.6687	5.28583e-08	1.18616	8.46211e-06	.	.	.	.	.	.	.	.	1.24276	4.37971e-06	.	.	.		.	.	0.795711	0.0216704	0.828012	0.000385506
UH47_07890	30S ribosomal protein S5		1.45249	1.62695e-11	.	.	.	.	.	.	.	.	.	.	1.08869	1.84465e-09	.	.	.		.	.	0.840056	0.0418374	.	.
UH47_00165	50S ribosomal protein L1		.	.	.	.	.	.	.	.	.	.	.	.	.	.	.	.	.		.	.	0.840846	0.0156645	.	.
UH47_03565	adenylosuccinate synthetase	purA	.	.	1.2476	2.45941e-10	.	.	.	.	.	.	.	.	.	.	1.3509	3.78443e-11	.		.	.	0.872704	0.0156645	0.63967	0.00201713
UH47_04960	valine--tRNA ligase	valS	.	.	.	.	.	.	.	.	.	.	.	.	.	.	.	.	.		.	.	1.02814	0.0182038	.	.
UH47_04780	alanine--tRNA ligase	alaS	-1.37804	2.46564e-13	.	.	.	.	.	.	.	.	.	.	-1.32725	4.61995e-13	-1.07718	2.00213e-12	.		.	.	1.07581	0.0353905	0.749357	0.00809767
UH47_11075	phosphoglycerate kinase	pgk	-2.45014	2.95451e-11	-2.03762	7.85239e-10	.	.	.	.	1.41379	0.00151429	.	.	.	.	-1.78933	5.68567e-09	.		.	.	1.0774	0.0418374	0.613779	0.0274342
UH47_11830	50S ribosomal protein L25	rplY	1.29947	7.61325e-09	1.23313	1.62685e-08	.	.	.	.	.	.	.	.	.	.	1.18472	2.49745e-08	.		.	.	1.54618	0.00825043	1.10077	0.00108544
UH47_00170	50S ribosomal protein L10	rplJ	1.61492	1.22202e-09	1.29171	4.10252e-08	.	.	.	.	.	.	.	.	1.1679	2.29453e-07	.	.	.		.	.	2.11945	0.00625538	2.68191	1.82916e-05
UH47_00015	FUSC family protein		1.91221	1.00355e-13	2.51183	1.42642e-16	.	.	1.21379	2.33488e-10	.	.	.	.	2.40117	2.17773e-15	3.55401	4.11341e-19
UH47_00020	GntR family transcriptional regulator	gntR	1.3813	3.37916e-11	1.32801	2.5883e-11	.	.	.	.	.	.	.	.	1.38998	2.96561e-11	1.72272	1.19407e-13
UH47_00030	glutamine amidotransferase	pdxT	-3.77977	1.63131e-10	-2.58758	9.14342e-09	.	.	.	.	.	.	-1.71346	0.00166046	-4.09648	5.42664e-11	-3.78567	5.93079e-11
UH47_00035	glutamyl endopeptidase		.	.	-2.0405	2.66398e-13	.	.	-2.074	1.44058e-12	.	.	2.17799	1.13606e-09	.	.	-1.9365	3.07095e-13
UH47_00040	nucleoside permease	nupC	-1.25118	5.22651e-11	-1.09503	1.2516e-10	.	.	.	.	.	.	.	.	-1.32733	1.99627e-11	-1.4866	3.61513e-13
UH47_00045	CtsR family transcriptional regulator	ctsR	.	.	.	.	.	.	1.40954	3.00013e-09	.	.	-1.67464	2.46531e-07	.	.	.	.
UH47_00050	excinuclease ABC subunit B	mcsA	.	.	.	.	.	.	1.37361	3.28941e-11	.	.	-1.70517	1.32887e-09	.	.	.	.
UH47_00055	ATP:guanido phosphotransferase	mcsB	.	.	.	.	.	.	1.43922	6.896e-11	.	.	-1.72895	2.3316e-09	.	.	.	.
UH47_00060	Clp protease ClpX	clpC	-1.13679	8.21579e-10	.	.	.	.	1.195	2.17949e-09	.	.	-1.50922	1.57276e-08	.	.	-1.21424	1.01887e-10
UH47_00065	hypothetical protein		.	.	-3.94958	5.39407e-16	.	.	-1.46499	9.25229e-10	.	.	1.95638	2.17056e-07	.	.	-3.45819	9.07271e-16
UH47_00070	hypothetical protein	ycaO	.	.	-3.55862	5.16284e-17	.	.	-1.69899	6.39369e-12	.	.	2.07221	2.47567e-09	.	.	-3.1854	1.1311e-16
UH47_00075	nitroreductase		.	.	-3.66624	8.58787e-16	.	.	-1.72119	3.52822e-11	.	.	2.04568	8.80496e-08	.	.	-3.34176	1.02024e-15
UH47_00080	hypothetical protein		.	.	-2.61202	9.22926e-14	.	.	-1.38255	4.34907e-09	.	.	1.57405	1.67889e-06	.	.	-2.42053	1.28207e-13
UH47_00085	ABC transporter ATP-binding protein		.	.	-2.3842	1.22544e-15	.	.	-1.46524	8.80867e-12	.	.	1.77039	1.54751e-09	.	.	-2.07906	4.27623e-15
UH47_00090	ABC transporter permease		.	.	-1.59802	1.68409e-11	.	.	-1.50413	2.46326e-10	.	.	1.61708	8.61632e-08	.	.	-1.48507	2.4894e-11
UH47_00095	DNA repair protein RadA	radA	-1.17351	2.51335e-08	.	.	.	.	.	.	.	.	.	.	.	.	-1.03437	4.13349e-08
UH47_00100	membrane protein		.	.	.	.	.	.	.	.	.	.	.	.	.	.	.	.
UH47_00105	2-C-methyl-D-erythritol 4-phosphate cytidylyltransferase	ispD	.	.	.	.	.	.	.	.	.	.	.	.	.	.	.	.
UH47_00110	2-C-methyl-D-erythritol 2,4-cyclodiphosphate synthase	ispF	.	.	.	.	.	.	.	.	.	.	.	.	.	.	-1.07471	1.30138e-08
UH47_00115	glutamyl-tRNA synthetase	gltX	-1.30539	1.02681e-10	.	.	.	.	.	.	.	.	.	.	-1.1332	1.28518e-09	.	.
UH47_00120	serine acetyltransferase	cysE	-1.51959	4.06227e-10	-1.5104	8.08526e-11	.	.	.	.	.	.	.	.	-1.71546	5.96137e-11	-1.73445	5.19549e-12
UH47_00125	cysteinyl-tRNA synthetase		-1.71383	3.98632e-11	-1.40418	1.60519e-10	.	.	.	.	.	.	.	.	-1.98325	4.61006e-12	-1.9703	4.37358e-13
UH47_00130	ribonuclease III		-1.63772	3.07573e-10	-1.37171	6.27261e-10	.	.	.	.	.	.	.	.	-1.83018	5.31302e-11	-1.90692	2.61613e-12
UH47_00135	RNA methyltransferase	rlmB	-1.5179	1.04887e-10	-1.31164	1.30491e-10	.	.	.	.	.	.	.	.	-1.79306	8.52552e-12	-1.8119	4.82242e-13
UH47_00140	hypothetical protein		-1.30213	2.98159e-10	-1.12194	5.27118e-10	.	.	.	.	.	.	.	.	-1.5971	1.36666e-11	-1.55108	1.96309e-12
UH47_00145	RNA polymerase sigma factor		-1.12273	2.32612e-09	.	.	.	.	.	.	.	.	.	.	-1.42119	5.93977e-11	-1.46833	2.98592e-12
UH47_00150	preprotein translocase subunit SecE	secE	.	.	.	.	.	.	.	.	.	.	.	.	.	.	.	.
UH47_00155	antitermination protein NusG	nusG	.	.	.	.	.	.	.	.	.	.	.	.	.	.	.	.
UH47_00160	50S ribosomal protein L11		.	.	1.2147	2.37618e-11	.	.	.	.	.	.	.	.	.	.	1.03393	2.21265e-10
UH47_00180	methyltransferase		.	.	.	.	.	.	.	.	.	.	.	.	.	.	.	.
UH47_00190	DNA-directed RNA polymerase subunit beta'	rpoC	.	.	.	.	.	.	.	.	.	.	.	.	.	.	.	.
UH47_00195	ribosomal protein L7Ae		1.18179	1.07001e-09	1.20006	5.54775e-10	.	.	.	.	.	.	.	.	.	.	1.30554	8.03653e-11
UH47_00200	30S ribosomal protein S12		1.05234	4.42731e-10	.	.	.	.	.	.	.	.	.	.	.	.	.	.
UH47_00205	30S ribosomal protein S7		1.30388	4.37185e-12	.	.	.	.	.	.	.	.	.	.	.	.	.	.
UH47_00220	alpha-acetolactate decarboxylase	alsD	1.68511	2.66328e-11	1.48578	5.34717e-11	.	.	.	.	.	.	.	.	1.75227	1.38116e-11	1.96401	1.68017e-13
UH47_00225	N-acetyl-L,L-diaminopimelate deacetylase		.	.	1.01861	9.81629e-10	.	.	.	.	.	.	.	.	.	.	1.44751	1.09928e-12
UH47_00240	transposase		-1.00432	2.02501e-05	.	.	.	.	.	.	.	.	.	.	-1.03224	1.22202e-05	.	.
UH47_00255	branched-chain amino acid aminotransferase		.	.	.	.	.	.	.	.	.	.	-1.5046	2.58705e-05	.	.	-1.51173	2.97637e-08
UH47_00260	hypothetical protein		.	.	.	.	.	.	.	.	.	.	.	.	.	.	1.62785	2.52132e-08
UH47_00265	hypothetical protein		.	.	.	.	.	.	.	.	.	.	.	.	.	.	.	.
UH47_00270	phospholipase C		.	.	-3.24714	3.57686e-15	.	.	-3.25789	2.11197e-14	1.10034	0.00244718	4.41842	1.65258e-13	2.47942	3.43317e-12	-2.08662	1.82774e-12
UH47_00275	hydrolase	gph	.	.	.	.	.	.	.	.	.	.	.	.	.	.	.	.
UH47_00280	deoxycytidine kinase	dck	-1.74563	1.73016e-07	-1.58343	2.34599e-07	.	.	.	.	.	.	-1.22514	0.00169986	-1.57109	6.84616e-07	-2.13708	2.04638e-09
UH47_00285	deoxyguanosine kinase	dgk	-2.3657	3.59189e-09	-1.43048	1.7874e-06	.	.	.	.	.	.	.	.	-2.00319	2.58821e-08	-1.90743	3.31669e-08
UH47_00290	adenosine deaminase	tadA	.	.	.	.	.	.	.	.	.	.	.	.	.	.	.	.
UH47_00295	HAD family hydrolase		-2.1115	3.72071e-11	-1.87494	1.58364e-11	.	.	.	.	.	.	.	.	-1.90166	1.16712e-10	-2.37392	2.48166e-13
UH47_00305	amino acid ABC transporter permease		.	.	.	.	.	.	.	.	.	.	.	.	.	.	.	.
UH47_00310	ABC transporter		.	.	.	.	.	.	.	.	.	.	.	.	.	.	.	.
UH47_00315	aminotransferase class V		.	.	.	.	.	.	.	.	.	.	.	.	.	.	.	.
UH47_00320	hypothetical protein		.	.	.	.	.	.	.	.	.	.	.	.	.	.	.	.
UH47_00325	NUDIX hydrolase		.	.	.	.	.	.	.	.	.	.	.	.	.	.	.	.
UH47_00330	membrane protein		.	.	.	.	.	.	.	.	.	.	.	.	.	.	.	.
UH47_00340	hydrolase		.	.	.	.	.	.	.	.	.	.	.	.	.	.	.	.
UH47_00345	GTP cyclohydrolase		.	.	.	.	.	.	.	.	.	.	.	.	.	.	.	.
UH47_00350	deacetylase		.	.	.	.	.	.	.	.	.	.	.	.	.	.	.	.
UH47_00355	hypothetical protein		.	.	.	.	.	.	.	.	.	.	.	.	.	.	.	.
UH47_00360	sialic acid utilization regulator, RpiR family protein		.	.	.	.	.	.	.	.	.	.	.	.	.	.	.	.
UH47_00365	PTS glucose transporter subunit IIB		.	.	.	.	.	.	.	.	.	.	.	.	.	.	.	.
UH47_00370	N-acetylmannosamine-6-phosphate 2-epimerase	nanE	.	.	.	.	.	.	.	.	.	.	.	.	.	.	.	.
UH47_00375	glucosamine-6-phosphate deaminase	nagB	.	.	.	.	.	.	.	.	.	.	.	.	.	.	.	.
UH47_00380	3-hexulose-6-phosphate synthase	hxlA	-1.52937	4.67948e-08	-1.21112	1.07484e-07	.	.	.	.	.	.	-1.1318	0.000155974	-1.7827	4.58531e-09	-1.65834	7.24402e-10
UH47_00385	6-phospho 3-hexuloisomerase	hxlB	-1.49332	3.35224e-07	-1.20775	5.13864e-07	.	.	.	.	.	.	.	.	-1.74681	3.33806e-08	-1.64649	4.55699e-09
UH47_00390	flavin reductase		1.35311	1.11659e-06	2.47979	3.96916e-11	.	.	.	.	.	.	.	.	1.49223	1.93325e-07	3.13415	2.10268e-13
UH47_00395	hypothetical protein		.	.	.	.	.	.	.	.	.	.	.	.	-1.0073	0.00137161	1.13946	0.000265259
UH47_00400	hypothetical protein		-1.11317	3.14103e-05			.	.	.	.	.	.	.	.	.	.	.	.
UH47_00405	2-dehydropantoate 2-reductase	panE	-1.69831	2.95451e-11	-1.48214	4.33649e-11	.	.	.	.	.	.	.	.	-1.66864	3.24323e-11	-2.08441	8.65755e-14
UH47_00410	phosphoglyceromutase		.	.	-1.53694	1.98312e-11	.	.	.	.	.	.	.	.	.	.	-1.71157	1.48469e-12
UH47_00415	long-chain fatty acid--CoA ligase		.	.	.	.	.	.	.	.	.	.	.	.	.	.	.	.
UH47_00420	acetyl-CoA acetyltransferase		.	.	.	.	.	.	.	.	.	.	.	.	.	.	.	.
UH47_00425	hypothetical protein		.	.	.	.	.	.	.	.	.	.	.	.	.	.	-1.00835	7.33315e-10
UH47_00430	hypothetical protein		.	.	.	.	.	.	.	.	.	.	.	.	.	.	.	.
UH47_00435	pyridoxal kinase	pdxK	.	.	.	.	.	.	.	.	.	.	.	.	.	.	-1.16726	1.15353e-09
UH47_00440	uracil-DNA glycosylase		.	.	.	.	.	.	.	.	.	.	.	.	.	.	.	.
UH47_00445	hypothetical protein		.	.	.	.	.	.	.	.	.	.	.	.	.	.	.	.
UH47_00450	membrane protein		.	.	.	.	.	.	.	.	.	.	.	.	.	.	.	.
UH47_00455	amino acid permease		.	.	.	.	.	.	.	.	.	.	.	.	.	.	.	.
UH47_00460	acetyltransferase	rimL	1.42688	2.88292e-06	2.66782	1.24761e-10	.	.	.	.	.	.	.	.	1.55642	6.23222e-07	3.01365	6.44121e-12
UH47_00465	hypothetical protein		.	.	.	.	.	.	.	.	.	.	.	.	.	.	.	.
UH47_00470	TetR family transcriptional regulator		1.02413	1.02601e-08	.	.	.	.	.	.	.	.	.	.	1.10997	2.80879e-09	1.29095	2.17606e-11
UH47_00475	multidrug effluc protein		1.72154	5.0143e-09	3.26752	3.70177e-13	2.12683	2.6462e-09	2.29652	1.91372e-09	-1.72516	1.5033e-05	-2.05537	2.69992e-07	2.12321	1.07013e-10	3.50866	5.46618e-14
UH47_00480	multidrug MFS transporter		1.08601	1.21523e-08	2.26765	1.8508e-14	1.47497	2.27859e-09	1.94098	1.61883e-12	-1.14943	3.92112e-05	-1.68673	4.83765e-09	1.41155	1.53799e-10	2.5219	1.71675e-15
UH47_00485	ArsR family transcriptional regulator		3.1479	1.07265e-13	3.3972	4.34972e-15	.	.	.	.	.	.	1.04168	0.000705595	2.63637	1.63114e-12	3.97389	2.47313e-16
UH47_00490	arsenical pump membrane protein	arsB	3.07188	9.05757e-15	2.95529	1.65743e-15	.	.	.	.	.	.	.	.	2.69358	7.19755e-14	3.33483	1.69441e-16
UH47_00495	arsenate reductase		2.5736	8.59803e-13	2.71753	1.1479e-13	.	.	.	.	.	.	.	.	2.21688	1.01291e-11	2.81097	3.98385e-14
UH47_00500	hypothetical protein		.	.	1.18787	1.99302e-07	.	.	.	.	.	.	.	.	.	.	1.89283	2.45345e-11
UH47_00505	hypothetical protein		.	.	.	.	.	.	.	.	.	.	.	.	.	.	1.596	1.24707e-10
UH47_00520	lipoate--protein ligase	lipL	-1.02522	6.32011e-11	-1.21127	1.77491e-12	.	.	.	.	.	.	.	.	-1.00656	9.06265e-11	-1.56868	9.82568e-15
UH47_00525	phosphotransacetylase		-1.03881	3.97281e-10	-1.30121	5.80483e-12	.	.	.	.	.	.	-1.00062	9.62872e-07	-1.02593	5.79922e-10	-1.79536	9.54134e-15
UH47_00530	heme peroxidase	cld	-1.62967	8.14255e-08	-2.61983	1.63517e-11	.	.	.	.	.	.	.	.	-1.44525	4.7469e-07	-2.71429	4.45043e-12
UH47_00535	growth inhibitor PemK	mazF	.	.	.	.	.	.	.	.	.	.	.	.	.	.	.	.
UH47_00540	hypothetical protein		.	.	.	.	.	.	.	.	.	.	.	.	.	.	.	.
UH47_00545	membrane protein		.	.	.	.	.	.	.	.	.	.	.	.	.	.	.	.
UH47_00550	C4-dicarboxylate ABC transporter	sdcS	.	.	.	.	.	.	1.15452	2.92327e-11	.	.	.	.	1.14337	1.20435e-10	.	.
UH47_00555	PadR family transcriptional regulator		2.88605	1.86836e-13	2.50387	4.18166e-14	.	.	.	.	.	.	.	.	2.47737	2.19625e-12	2.85288	2.49266e-15
UH47_00565	glutamyl endopeptidase		2.7614	2.70912e-13	2.08625	1.10585e-12	.	.	.	.	.	.	1.31028	1.01652e-05	2.3649	3.42733e-12	2.49322	2.34155e-14
UH47_00570	glutamyl endopeptidase		2.97027	1.32027e-12	2.51309	2.05385e-12	.	.	.	.	.	.	1.38246	8.73826e-05	2.647	9.3928e-12	2.93735	6.44876e-14
UH47_00575	glutamyl endopeptidase		2.88118	2.6306e-13	2.39182	2.55012e-13	.	.	.	.	.	.	1.28323	2.77161e-05	2.52579	2.326e-12	2.77271	1.02983e-14
UH47_00580	glutamyl endopeptidase		3.13253	9.25105e-13	2.6031	7.84332e-13	.	.	-1.23518	4.50445e-05	.	.	1.58327	1.9582e-05	2.76518	8.20382e-12	2.95119	4.52516e-14
UH47_00585	glutamyl endopeptidase		3.0959	2.80571e-13	2.17846	1.65969e-12	.	.	-1.77361	9.33649e-08	.	.	2.15377	8.23841e-08	2.71274	2.61053e-12	2.55862	4.85755e-14
UH47_00590	glutamyl endopeptidase		2.54846	1.39697e-11	1.48626	9.48187e-10	.	.	-1.63318	1.34928e-07	.	.	2.20085	3.00201e-08	2.3603	5.01302e-11	2.05393	1.31407e-12
UH47_00595	glutamyl endopeptidase		1.93132	5.4685e-12	1.82442	4.25627e-13	.	.	.	.	.	.	1.24657	1.3525e-06	1.88435	8.27302e-12	2.3568	1.94976e-15
UH47_00600	glutamyl endopeptidase		.	.	.	.	.	.	.	.	.	.	1.38562	6.97344e-08	.	.	1.22359	4.07975e-11
UH47_00605	glutamyl endopeptidase		.	.	.	.	.	.	.	.	.	.	.	.	.	.	.	.
UH47_00610	glutamyl endopeptidase		.	.	-1.39768	2.14644e-14	.	.	.	.	.	.	.	.	.	.	-1.16589	2.62976e-13
UH47_00615	hypothetical protein		.	.	.	.	.	.	.	.	.	.	.	.	.	.	.	.
UH47_00620	acetyltransferase		.	.	.	.	.	.	.	.	.	.	.	.	.	.	.	.
UH47_00625	hypothetical protein		.	.	.	.	.	.	.	.	.	.	.	.	.	.	.	.
UH47_00630	hypothetical protein		.	.	-1.05714	1.24494e-08	.	.	.	.	.	.	.	.	.	.	-1.04211	1.18478e-08
UH47_00635	hypothetical protein		.	.	.	.	.	.	.	.	.	.	.	.	.	.	.	.
UH47_00640	arginine--tRNA ligase		.	.	.	.	.	.	.	.	.	.	.	.	.	.	.	.
UH47_00645	preprotein translocase subunit TatB	tatC	1.20221	2.36291e-07	1.46668	3.06228e-09	.	.	.	.	.	.	.	.	.	.	1.24416	3.91934e-08
UH47_00650	preprotein translocase subunit TatA	tatA	1.05502	5.99199e-08	1.3963	3.27829e-10	.	.	.	.	.	.	.	.	.	.	1.13351	9.28845e-09
UH47_00655	Vitamin B12 ABC transporter substrate-binding protein		-1.13805	4.40872e-08	.	.	.	.	.	.	.	.	.	.	-1.04267	1.39972e-07	-1.29165	2.23429e-09
UH47_00660	enterobactin ABC transporter permease		.	.	.	.	.	.	.	.	.	.	.	.	.	.	.	.
UH47_00665	HAD family hydrolase		-1.13939	1.35586e-08			.	.	.	.	.	.	.	.	-1.07533	2.71779e-08	.	.
UH47_00670	alpha/beta hydrolase		-1.09953	2.12809e-09	.	.	.	.	.	.	.	.	.	.	-1.1322	1.20697e-09	.	.
UH47_00675	hypothetical protein		.	.	.	.	.	.	.	.	.	.	.	.	.	.	.	.
UH47_00680	membrane protein		.	.	.	.	.	.	.	.	.	.	.	.	.	.	.	.
UH47_00685	transcriptional regulator		1.2468	1.0298e-05	1.20522	1.14575e-05	.	.	.	.	.	.	.	.	1.30651	5.93108e-06	1.16924	1.55234e-05
UH47_00690	membrane protein		.	.	.	.	.	.	.	.	.	.	.	.	.	.	.	.
UH47_00695	hypothetical protein		.	.	1.38956	5.90326e-10	.	.	.	.	.	.	.	.	.	.	1.62606	1.96851e-11
UH47_00700	hypothetical protein		.	.	.	.	.	.	1.80495	1.44058e-12	.	.	-1.36601	7.18042e-08	.	.	1.13224	1.07407e-09
UH47_00705	hypothetical protein		.	.	.	.	.	.	1.74455	6.15667e-12	.	.	-1.45731	5.30346e-08	.	.	1.02167	1.42193e-08
UH47_00710	integrase		1.37113	2.9191e-10	.	.	.	.	.	.	.	.	.	.	.	.	.	.
UH47_00715	monovalent cation/H+ antiporter subunit A	mnhA	1.41791	1.94183e-10	.	.	.	.	.	.	.	.	.	.	.	.	.	.
UH47_00720	monovalent cation/H+ antiporter subunit B	mnhB	1.1856	7.93929e-09	.	.	.	.	.	.	.	.	.	.	.	.	.	.
UH47_00725	antiporter subunit mnhC2	mnhC	1.31802	1.99095e-10	.	.	.	.	.	.	.	.	.	.	.	.	.	.
UH47_00730	monovalent cation/H+ antiporter subunit D	mnhD	1.03016	3.96303e-11	.	.	.	.	.	.	.	.	.	.	.	.	.	.
UH47_00735	monovalent cation/H+ antiporter subunit E	mnhE	1.22898	1.22833e-09	.	.	.	.	.	.	.	.	.	.	.	.	.	.
UH47_00740	monovalent cation/H+ antiporter subunit F	mnhF	1.07895	1.20393e-09	.	.	.	.	.	.	.	.	.	.	.	.	.	.
UH47_00745	monovalent cation/H+ antiporter subunit G	mnhG	1.08654	4.05537e-10	.	.	.	.	.	.	.	.	.	.	1.00894	1.41483e-09	1.0838	3.57018e-11
UH47_00755	manganese ABC transporter permease	mntB	1.14015	2.90576e-12	.	.	.	.	.	.	.	.	.	.	2.2492	8.62447e-17	.	.
UH47_00760	phosphonate ABC transporter ATP-binding protein	mntA	1.05929	9.54652e-10	.	.	.	.	.	.	.	.	.	.	2.11565	2.12093e-14	.	.
UH47_00765	DtxR family transcriptional regulator	troR	-1.39875	5.51854e-11	.	.	.	.	.	.	.	.	.	.	-1.43552	3.02798e-11	-1.09173	3.27835e-10
UH47_00770	siderophore ABC transporter permease		.	.	1.24472	4.05841e-10	.	.	1.03249	5.49937e-08	.	.	-1.2777	3.45938e-07	.	.	.	.
UH47_00775	siderophore ABC transporter permease		.	.	.	.	.	.	1.14118	1.28883e-10	.	.	-1.45152	1.34872e-09	.	.	.	.
UH47_00780	siderophore ABC transporter substrate-binding protein		-1.83846	3.49909e-11			.	.	1.22848	3.90988e-08	.	.	-2.10956	2.69754e-09	-2.11569	4.30851e-12	-1.11041	2.77494e-08
UH47_00785	siderophore biosynthesis protein SbnA	cysK	1.05356	0.00298414	2.96632	1.03559e-09	.	.	.	.	.	.	.	.	1.20897	0.000716086	3.259	1.02566e-10
UH47_00790	ornithine cyclodeaminase		.	.	2.41061	2.91724e-09	.	.	1.34215	0.000169051	.	.	-1.0655	0.00636963	.	.	2.68726	2.38321e-10
UH47_00795	siderophore biosynthesis protein SbnC		.	.	2.42448	2.44618e-10	.	.	1.44231	9.66098e-06	.	.	-1.05637	0.00218506	.	.	2.81042	7.74885e-12
UH47_00800	siderophore biosynthesis protein SbnD		1.13456	2.59312e-06	1.70441	6.4997e-10	.	.	.	.	.	.	.	.	1.08139	4.61656e-06	2.05857	1.01981e-11
UH47_00805	siderophore biosynthesis protein SbnE		.	.	1.69689	6.81307e-10	.	.	.	.	.	.	.	.	.	.	2.03142	1.25937e-11
UH47_00810	siderophore biosynthesis protein SbnF		.	.	2.3862	2.0251e-11	.	.	1.07214	7.32464e-05	.	.	.	.	.	.	2.60646	1.86393e-12
UH47_00815	siderophore biosynthesis protein SbnG		1.03875	8.384e-05	2.42377	5.72098e-11	.	.	1.05484	0.000218786	.	.	.	.	.	.	2.56061	1.01981e-11
UH47_00820	diaminopimelate decarboxylase	lysA	.	.	1.8167	6.0891e-11	.	.	.	.	.	.	.	.	.	.	2.02088	3.89756e-12
UH47_00825	siderophore biosynthesis protein SbnI		.	.	1.30567	5.03911e-10	.	.	.	.	.	.	.	.	.	.	1.41608	6.39896e-11
UH47_00830	membrane protein		.	.	.	.	.	.	-1.08642	1.15928e-09	.	.	1.14703	1.68967e-07	.	.	.	.
UH47_00835	nodulation protein L	maa	1.98081	1.5637e-09	2.52411	2.2204e-12	.	.	.	.	.	.	1.03797	0.00152962	1.95673	1.8206e-09	2.88866	8.6296e-14
UH47_00840	N-acetylmannosaminyltransferase		1.02604	4.84696e-10	.	.	.	.	.	.	.	.	.	.	.	.	.	.
UH47_00845	teichoic acids export protein ATP-binding subunit	tagH	.	.	.	.	.	.	.	.	.	.	.	.	.	.	.	.
UH47_00850	teichoic acid ABC transporter permease	tagG	.	.	.	.	.	.	.	.	.	.	.	.	.	.	.	.
UH47_00855	teichoic acid biosynthesis protein B		.	.	.	.	.	.	.	.	.	.	.	.	.	.	.	.
UH47_00860	glycerol-3-phosphate cytidylyltransferase		-1.05748	0.000625316	.	.	.	.	.	.	.	.	.	.	.	.	.	.
UH47_00865	hypothetical protein		2.01865	0.00523095	2.47426	0.000260985	.	.	.	.	.	.	.	.	2.20282	0.00218394	3.4616	1.71343e-06
UH47_00870	MFS transporter		1.35556	2.12655e-06	1.63951	1.52654e-08	.	.	.	.	.	.	1.10345	0.00152402	1.59368	1.32409e-07	2.23299	2.90717e-11
UH47_00875	hypothetical protein		2.29369	3.39629e-06	1.74629	1.32851e-05	.	.	.	.	.	.	.	.	1.78872	0.000103983	2.63531	9.28845e-09
UH47_00880	D-alanyl-D-alanine carboxypeptidase	dacC	.	.	.	.	.	.	.	.	.	.	.	.	.	.	.	.
UH47_00885	antibiotic ABC transporter ATP-binding protein	abcA	.	.	.	.	.	.	.	.	.	.	.	.	.	.	.	.
UH47_00890	virus attachment p12 family protein		1.10639	5.62476e-06	1.2031	2.62164e-07	.	.	1.04433	1.0417e-05	.	.	-1.03929	0.000326184	.	.	1.20815	2.00108e-07
UH47_00895	ferrous iron transporter FeoB	feoB	1.24071	1.66317e-07	1.31032	1.37235e-08	.	.	1.68435	9.54848e-10	.	.	-1.7017	2.6414e-07	.	.	1.29297	1.34353e-08
UH47_00900	ferrous iron transporter FeoA	feoA	1.33973	6.82975e-06	1.48669	2.67253e-07	.	.	2.30588	5.20485e-10	.	.	-2.24663	1.57058e-07	.	.	1.54593	1.11233e-07
UH47_00905	nucleoside permease	yxjA	.	.	.	.	.	.	.	.	.	.	.	.	-1.04414	5.32045e-06	-1.23298	2.70571e-07
UH47_00910	membrane protein		.	.	1.13997	3.79783e-07	.	.	.	.	.	.	.	.	.	.	.	.
UH47_00915	iron-enterobactin transporter ATP-binding protein		.	.	1.24906	2.69285e-10	.	.	1.8205	1.6009e-12	.	.	-1.86445	7.55881e-10	.	.	1.20511	3.10401e-10
UH47_00920	iron ABC transporter		.	.	1.09692	5.229e-10	.	.	1.17501	7.5999e-10	.	.	-1.23986	1.47353e-07	.	.	1.03207	9.90171e-10
UH47_00925	iron ABC transporter permease		.	.	1.6294	2.19212e-12	.	.	1.18277	2.99351e-09	.	.	-1.25431	3.41461e-07	.	.	1.55785	2.57986e-12
UH47_00930	hypothetical protein		.	.	.	.	.	.	.	.	.	.	.	.	.	.	-1.00709	7.1035e-09
UH47_00935	multidrug MFS transporter	lmrB	.	.	.	.	.	.	.	.	.	.	.	.	.	.	.	.
UH47_00940	membrane protein		2.1391	3.83517e-12	2.7606	9.72603e-15	.	.	.	.	.	.	.	.	2.15966	4.14059e-12	3.26698	3.99486e-16
UH47_00945	lipase LipA		.	.	1.36839	1.41745e-13	.	.	.	.	.	.	.	.	1.31308	2.19242e-12	1.89356	4.05451e-16
UH47_00950	acetyltransferase		.	.	.	.	.	.	.	.	.	.	.	.	.	.	.	.
UH47_00955	hypothetical protein		-1.04705	2.91725e-07	-1.76141	5.16945e-12	.	.	.	.	.	.	.	.	.	.	-1.76538	2.49214e-12
UH47_00960	response regulator GraR	graR	-1.2096	2.37182e-08	-1.69469	6.93713e-12	.	.	.	.	.	.	.	.	.	.	-1.66135	4.50908e-12
UH47_00965	histidine kinase	graS	-1.15634	1.78008e-08	-1.59251	9.91548e-12	.	.	.	.	.	.	.	.	.	.	-1.38245	4.40887e-11
UH47_00970	bacitracin ABC transporter ATP-binding protein	bceA	.	.	.	.	1.41115	1.69251e-06	4.08846	2.91977e-16	-1.52872	0.000164531	-3.75779	1.91905e-12	.	.	.	.
UH47_00975	bacitracin ABC transporter permease	bceB	.	.	.	.	1.52228	1.39897e-07	4.30181	1.02031e-16	-1.55401	3.92112e-05	-4.03257	2.01325e-13	.	.	.	.
UH47_00980	hypothetical protein		.	.	-1.11103	1.00218e-08	.	.	.	.	.	.	.	.	-1.10567	3.27649e-08	-1.5648	2.06154e-11
UH47_00985	inorganic phosphate transporter		.	.	-1.0802	2.00534e-07	.	.	.	.	.	.	.	.	.	.	-1.53478	4.17143e-10
UH47_00990	peptidase M23B		1.00705	3.37867e-07	.	.	.	.	.	.	.	.	1.12255	3.66944e-05	.	.	.	.
UH47_00995	membrane protein		.	.	.	.	.	.	.	.	.	.	.	.	.	.	.	.
UH47_01000	thiamine monophosphate synthase	tenI	.	.	-1.66358	3.35385e-11	.	.	.	.	.	.	.	.	-1.20233	3.92271e-08	-2.59799	1.88491e-14
UH47_01005	thiamine biosynthesis protein ThiS	thiS	.	.	-1.30274	1.87599e-06	.	.	.	.	.	.	.	.	.	.	-2.21532	1.07412e-09
UH47_01010	thiazole synthase	thiG	.	.	-1.35474	2.15052e-08	.	.	.	.	.	.	.	.	.	.	-2.09797	1.39829e-11
UH47_01015	dinucleotide-utilizing protein		.	.	-1.07179	8.88496e-08	.	.	.	.	.	.	.	.	.	.	-1.65475	4.52178e-11
UH47_01020	hypothetical protein		.	.	.	.	.	.	.	.	.	.	.	.	.	.	-1.07049	6.36787e-07
UH47_01025	cupin		.	.	.	.	.	.	.	.	.	.	.	.	.	.	-1.13893	1.7357e-12
UH47_01030	hypothetical protein		.	.	.	.	.	.	.	.	.	.	.	.	.	.	.	.
UH47_01035	LysR family transcriptional regulator		.	.	.	.	.	.	.	.	.	.	.	.	.	.	.	.
UH47_01040	MFS sugar transporter		.	.	.	.	.	.	.	.	.	.	.	.	.	.	.	.
UH47_01045	membrane protein		.	.	.	.	.	.	.	.	.	.	.	.	.	.	.	.
UH47_01050	hypothetical protein		2.08782	1.07351e-13	1.93835	6.26205e-14	.	.	.	.	.	.	1.03727	8.24609e-06	1.98428	2.37899e-13	2.1813	4.80626e-15
UH47_01055	GNAT family acetyltraansferase		.	.	.	.	.	.	.	.	.	.	.	.	.	.	.	.
UH47_01060	hypothetical protein		.	.	.	.	.	.	.	.	.	.	.	.	.	.	.	.
UH47_01065	hypothetical protein		.	.	-1.69096	6.22083e-10	.	.	.	.	.	.	.	.	.	.	-1.85917	8.63755e-11
UH47_01070	acetyltransferase		.	.	.	.	.	.	.	.	.	.	.	.	.	.	.	.
UH47_01075	lysine decarboxylase		.	.	-1.3863	1.28742e-09	.	.	.	.	.	.	.	.	.	.	-1.6288	6.93588e-11
UH47_01080	hypothetical protein		.	.	.	.	.	.	.	.	.	.	.	.	.	.	.	.
UH47_01085	hypothetical protein		-1.09401	2.17061e-07	-1.22018	8.42133e-09	.	.	.	.	.	.	.	.	-1.30151	1.52391e-08	-1.32578	1.627e-09
UH47_01090	UDP pyrophosphate phosphatase	bacA	-1.70405	1.9537e-08	-1.24083	8.96016e-07	.	.	-1.28969	2.1057e-06	.	.	1.0551	0.00142159	-1.80154	8.41943e-09	-1.47541	5.25336e-08
UH47_01095	cysteine ABC transporter ATP-binding protein	cydD	.	.	.	.	.	.	-1.80974	1.07039e-11	.	.	2.33607	4.65451e-11	.	.	.	.
UH47_01100	cysteine ABC transporter ATP-binding protein	cydC	.	.	.	.	.	.	-1.13809	1.16393e-10	.	.	1.41823	1.16003e-09	.	.	.	.
UH47_01105	MarR family transcriptional regulator	mgrA	-1.07312	4.47534e-08	.	.	.	.	.	.	.	.	.	.	-1.00422	1.2944e-07	.	.
UH47_01110	metal chaperone		1.00735	1.31704e-10	.	.	.	.	.	.	.	.	.	.	.	.	.	.
UH47_01115	oxidoreductase		.	.	.	.	.	.	.	.	.	.	.	.	.	.	.	.
UH47_01120	hypothetical protein		.	.	.	.	.	.	.	.	.	.	.	.	.	.	.	.
UH47_01125	abortive phage resistance protein		1.78455	2.18619e-06	2.19741	2.74731e-08	.	.	.	.	.	.	.	.	2.00726	2.95422e-07	2.58224	1.00233e-09
UH47_01130	malate dehydrogenase	mdh	.	.	-1.32693	2.05844e-12	.	.	.	.	.	.	.	.	.	.	-1.57212	6.47862e-14
UH47_01135	protease		.	.	.	.	.	.	.	.	.	.	.	.	.	.	.	.
UH47_01140	hypothetical protein		.	.	.	.	.	.	.	.	.	.	.	.	.	.	.	.
UH47_01145	hypothetical protein		.	.	1.14003	3.20225e-10	.	.	.	.	.	.	.	.	.	.	1.58986	3.52114e-13
UH47_01150	multidrug MFS transporter	norA	1.38126	1.30798e-10	1.9089	1.26743e-13	.	.	.	.	.	.	.	.	1.59909	1.20433e-11	2.06312	1.95196e-14
UH47_01155	CDP-glycerol:glycerophosphate glycerophosphotransferase		.	.	.	.	.	.	.	.	.	.	.	.	.	.	.	.
UH47_01160	cysteinyl-tRNA(Pro) deacylase	ybaK	.	.	.	.	.	.	.	.	.	.	.	.	.	.	.	.
UH47_01165	hypothetical protein		.	.	.	.	.	.	.	.	.	.	.	.	.	.	.	.
UH47_01170	hypothetical protein		-1.94925	2.73387e-08	-2.01735	7.85239e-10	.	.	.	.	.	.	.	.	-1.66639	1.43636e-07	-2.39458	5.39215e-11
UH47_01175	DeoR faimly transcriptional regulator	fruR2	1.24541	6.81671e-06	.	.	.	.	1.11703	1.83217e-06	.	.	-1.08773	0.000412348	1.2231	7.88778e-06	.	.
UH47_01180	phosphofructokinase	fruK	.	.	.	.	.	.	.	.	.	.	-1.06956	3.41461e-07	.	.	.	.
UH47_01185	PTS fructose transporter subunit IIC		.	.	-1.34355	2.78475e-13	.	.	.	.	.	.	.	.	.	.	-1.4996	2.34155e-14
UH47_01190	transporter associated domain protein		.	.	.	.	.	.	.	.	.	.	.	.	.	.	.	.
UH47_01195	glycosyltransferase	gtrB	.	.	.	.	.	.	.	.	.	.	.	.	.	.	.	.
UH47_01200	membrane protein		.	.	.	.	.	.	.	.	.	.	-1.04852	0.00448396	-1.14411	3.24457e-05	.	.
UH47_01205	hypothetical protein		1.39133	2.60706e-08	1.67993	3.50215e-10	.	.	.	.	.	.	1.02807	0.000385592	1.15105	5.1887e-07	2.08345	5.93505e-12
UH47_01210	7-carboxy-7-deazaguanine synthase	queE	2.31586	1.57455e-12	2.65305	2.72114e-14	.	.	.	.	.	.	.	.	1.98064	1.98544e-11	3.02146	1.95396e-15
UH47_01215	6-carboxy-5,6,7,8-tetrahydropterin synthase	queD	2.30737	8.59803e-13	2.6367	1.95662e-14	.	.	.	.	.	.	.	.	1.99005	1.00588e-11	3.02196	1.4939e-15
UH47_01220	7-cyano-7-deazaguanine synthase	queC	2.62811	4.61721e-13	3.19736	3.42288e-15	.	.	.	.	.	.	1.04922	0.000278274	2.33396	3.06514e-12	3.7874	1.59004e-16
UH47_01225	aminobenzoate synthetase	pabA	.	.	.	.	.	.	.	.	.	.	.	.	.	.	.	.
UH47_01230	aminobenzoate synthetase	pabB	.	.	.	.	.	.	.	.	.	.	.	.	.	.	.	.
UH47_01235	aminodeoxychorismate lyase	pabC	.	.	-1.03546	9.49716e-11	.	.	.	.	.	.	.	.	.	.	.	.
UH47_01240	hypothetical protein		-1.2507	4.2135e-09	-1.27123	1.34727e-10	.	.	.	.	.	.	.	.	-1.40181	6.32035e-10	-1.33087	3.71493e-11
UH47_01245	allophanate hydrolase		-2.15132	5.09924e-12	-1.6967	7.2153e-12	.	.	.	.	.	.	.	.	-2.06029	6.73914e-12	-1.98743	3.52114e-13
UH47_01250	allophanate hydrolase		-1.46416	2.48367e-11	-1.25654	2.22426e-11	.	.	.	.	.	.	.	.	-1.49654	1.4763e-11	-1.42432	1.50451e-12
UH47_01255	glycerol phosphate lipoteichoic acid synthase	ltaS	.	.	.	.	.	.	.	.	.	.	.	.	.	.	.	.
UH47_01260	hypothetical protein		1.4438	4.62293e-09	1.50884	2.95348e-10	.	.	-1.12837	1.24616e-05	.	.	1.679	5.30212e-07	1.1615	1.68581e-07	2.05948	3.98208e-13
UH47_01265	hypothetical protein		1.2629	1.39211e-05	1.64487	1.48012e-08	.	.	.	.	.	.	1.34869	0.000232031	.	.	2.3925	7.76599e-12
UH47_01270	hypothetical protein		.	.	1.29484	1.85699e-07	.	.	.	.	.	.	.	.	.	.	1.53721	6.93614e-09
UH47_01275	hypothetical protein		.	.	.	.	.	.	.	.	.	.	.	.	.	.	.	.
UH47_01280	peptide ABC transporter ATP-binding protein	comA	1.58973	2.47205e-11	.	.	.	.	.	.	.	.	.	.	1.32508	5.08073e-10	1.66929	1.02652e-12
UH47_01285	dihydroorotate dehydrogenase		.	.	.	.	.	.	.	.	.	.	.	.	.	.	.	.
UH47_01290	heme ABC transporter ATP-binding protein	uup	.	.	.	.	.	.	.	.	.	.	.	.	.	.	.	.
UH47_01295	ATP-dependent DNA helicase RecQ	recQ	.	.	.	.	.	.	.	.	.	.	.	.	.	.	.	.
UH47_01300	glycine/betaine ABC transporter ATP-binding protein	opuA	.	.	.	.	.	.	.	.	.	.	.	.	.	.	.	.
UH47_01305	glycine/betaine ABC transporter permease	opuC	.	.	.	.	.	.	.	.	.	.	.	.	.	.	.	.
UH47_01310	histidinol-phosphate aminotransferase	hisC	.	.	.	.	.	.	.	.	.	.	.	.	.	.	.	.
UH47_01315	5'-3'-deoxyribonucleotidase		.	.	.	.	.	.	.	.	.	.	.	.	.	.	.	.
UH47_01320	lipid kinase		.	.	.	.	.	.	1.50495	1.05556e-10	.	.	-1.24186	9.66816e-07	.	.	.	.
UH47_01325	peptide ABC transporter permease		.	.	.	.	.	.	1.47703	2.41167e-12	.	.	-1.18297	5.33188e-08	.	.	.	.
UH47_01330	peptide transporter		.	.	.	.	.	.	.	.	.	.	.	.	.	.	.	.
UH47_01340	hypothetical protein		.	.	3.9628	6.5117e-05	.	.	.	.	.	.	.	.	.	.	5.53179	1.71762e-07
UH47_01345	7-cyano-7-deazaguanine reductase	queF	1.3808	5.93266e-10	2.12379	1.43816e-13	.	.	.	.	.	.	.	.	1.28734	2.16281e-09	2.75826	1.42455e-15
UH47_01350	membrane protein		1.59752	1.0121e-10	2.38634	3.1831e-14	.	.	.	.	.	.	.	.	1.47519	4.04013e-10	2.98521	6.22757e-16
UH47_01355	ribonucleotide reductase stimulatory protein	nrdI	-1.79384	2.26119e-10	-1.05909	1.37871e-07	.	.	.	.	.	.	.	.	-2.04647	2.96561e-11	-1.86346	1.73087e-11
UH47_01360	ribonucleotide-diphosphate reductase subunit alpha		-1.72774	3.11357e-11	-1.24291	4.59958e-09	.	.	.	.	.	.	.	.	-2.00401	3.42733e-12	-2.01869	5.36585e-13
UH47_01365	ribonucleotide-diphosphate reductase subunit beta		-2.71509	8.58523e-12	-1.79741	1.46292e-09	.	.	.	.	.	.	.	.	-2.70914	8.39384e-12	-2.51924	3.48325e-12
UH47_01370	CHY zinc finger		.	.	-1.05825	1.83295e-09	.	.	.	.	.	.	.	.	.	.	-1.22447	1.12182e-10
UH47_01375	UDP-N-acetylenolpyruvoylglucosamine reductase	murB	.	.	-1.09587	2.39872e-12	.	.	.	.	.	.	.	.	.	.	-1.26616	1.08541e-13
UH47_01380	hypothetical protein		.	.	1.33123	1.78361e-09	.	.	.	.	.	.	.	.	.	.	1.67455	1.47115e-11
UH47_01385	hypothetical protein		.	.	.	.	.	.	.	.	.	.	.	.	.	.	-1.02793	1.90467e-09
UH47_01390	bacillithiol system protein YtxJ		.	.	1.36156	2.15043e-09	.	.	.	.	.	.	1.10925	5.55538e-05	.	.	2.19727	4.84028e-13
UH47_01395	glycerate kinase	glxK	.	.	.	.	.	.	.	.	.	.	.	.	.	.	.	.
UH47_01400	peptidase T	pepT	.	.	.	.	.	.	.	.	.	.	.	.	.	.	.	.
UH47_01405	membrane protein		.	.	.	.	.	.	.	.	.	.	.	.	.	.	.	.
UH47_01410	membrane protein		.	.	.	.	.	.	.	.	.	.	.	.	.	.	.	.
UH47_01415	membrane protein		.	.	.	.	.	.	.	.	.	.	.	.	.	.	1.2364	8.68231e-12
UH47_01420	UDP-phosphate N-acetylglucosaminyl 1-phosphate transferase	wecA	-1.3885	8.24703e-08	-1.66441	1.99806e-09	.	.	.	.	.	.	.	.	-1.24366	4.29246e-07	-1.86393	1.97669e-10
UH47_01425	ABC transporter		.	.	.	.	.	.	.	.	.	.	.	.	.	.	.	.
UH47_01430	DegV family EDD domain-containing protein		.	.	.	.	.	.	.	.	.	.	.	.	.	.	.	.
UH47_01435	competence protein ComF	comFA	1.00527	3.43607e-09	.	.	.	.	.	.	.	.	.	.	1.01414	2.8345e-09	.	.
UH47_01440	competence protein ComF	comFC	1.29755	3.23046e-10	.	.	.	.	.	.	.	.	.	.	1.15819	2.12436e-09	.	.
UH47_01455	peptide chain release factor 2	prfB	-1.07223	6.8602e-11	.	.	.	.	.	.	.	.	.	.	-1.23852	7.64069e-12	-1.42899	9.64641e-14
UH47_01460	hydrolase		.	.	.	.	.	.	.	.	.	.	.	.	.	.	.	.
UH47_01465	protein CsbA		.	.	.	.	.	.	.	.	.	.	.	.	.	.	.	.
UH47_01470	excinuclease ABC subunit B	uvrB	.	.	.	.	.	.	.	.	.	.	.	.	.	.	.	.
UH47_01475	excinuclease ABC subunit A	uvrA	.	.	.	.	.	.	.	.	.	.	.	.	.	.	.	.
UH47_01480	hypothetical protein		.	.	.	.	.	.	.	.	.	.	.	.	.	.	.	.
UH47_01485	serine kinase	hprK	.	.	.	.	.	.	.	.	.	.	.	.	.	.	.	.
UH47_01490	diacylglyceryl transferase	lgt	.	.	.	.	.	.	.	.	.	.	.	.	.	.	.	.
UH47_01495	acetyltransferase		.	.	.	.	.	.	.	.	.	.	.	.	.	.	.	.
UH47_01500	hypothetical protein		.	.	.	.	.	.	.	.	.	.	.	.	.	.	.	.
UH47_01505	thioredoxin reductase	trxB	.	.	.	.	.	.	.	.	.	.	.	.	.	.	.	.
UH47_01510	nucleotide-binding protein	rapZ	.	.	.	.	.	.	.	.	.	.	.	.	.	.	-1.01415	6.05674e-10
UH47_01515	hypothetical protein		.	.	.	.	.	.	.	.	.	.	.	.	.	.	-1.28977	2.40632e-12
UH47_01520	sporulation regulator WhiA		-1.00233	1.0158e-08	-1.00323	1.64231e-09	.	.	.	.	.	.	.	.	.	.	-1.32789	1.01011e-11
UH47_01525	integrase		.	.	1.60228	4.77081e-11	.	.	.	.	.	.	.	.	.	.	1.66438	1.22418e-11
UH47_01530	hypothetical protein		.	.	.	.	.	.	.	.	.	.	1.3697	7.11744e-05	.	.	1.50478	7.96356e-09
UH47_01535	hypothetical protein		.	.	.	.	.	.	.	.	.	.	.	.	.	.	-1.14892	5.02332e-06
UH47_01540	transcriptional regulator		.	.	.	.	.	.	.	.	.	.	.	.	.	.	-1.26388	8.09701e-09
UH47_01545	DNA-binding protein		1.81428	3.38579e-10	.	.	.	.	1.29717	2.56562e-08	.	.	-1.61746	2.58184e-07	2.01604	4.73364e-11	.	.
UH47_01550	hypothetical protein		1.97169	6.9938e-09	.	.	.	.	1.48919	2.65881e-07	.	.	-1.74238	5.42712e-06	2.23444	7.03752e-10	.	.
UH47_01555	Rha family transcriptional regulator		1.73742	1.45292e-10	.	.	.	.	1.38058	4.27055e-09	.	.	-1.57984	2.17056e-07	1.83445	5.84519e-11	.	.
UH47_01560	phage protein		2.10339	1.46368e-12	.	.	.	.	1.63456	2.04029e-11	.	.	-1.59374	1.20299e-08	2.22763	6.75862e-13	.	.
UH47_01565	hypothetical protein		2.32374	1.08704e-08	1.49058	2.22733e-06	.	.	1.6319	2.38648e-06	.	.	-1.35684	0.000543476	2.5739	1.59606e-09	1.76565	1.127e-07
UH47_01570	hypothetical protein		1.90131	1.42304e-09	.	.	.	.	1.45763	4.99378e-08	.	.	-1.72841	1.12114e-06	2.212	8.32723e-11	.	.
UH47_01575	nuclease		1.852	1.61739e-10	.	.	.	.	1.35105	1.48826e-08	.	.	-1.65664	2.44447e-07	2.18506	9.3928e-12	.	.
UH47_01580	hypothetical protein		1.76832	3.84372e-08	.	.	.	.	1.19233	7.86333e-06	.	.	-1.53253	3.62825e-05	2.05284	2.49594e-09	.	.
UH47_01585	DNA polymerase	dpo	1.95983	1.58261e-08	1.68104	3.14066e-08	.	.	1.13134	6.62601e-05	.	.	-1.00898	0.0025671	2.2406	1.3247e-09	1.8034	6.76088e-09
UH47_01590	hypothetical protein		1.32175	0.00495708	.	.	.	.	.	.	.	.	.	.	1.92346	7.534e-05	.	.
UH47_01595	phage protein		1.194	0.0494417			.	.	.	.	.	.	.	.	2.05907	0.000667222	1.09391	0.0309578
UH47_01600	hypothetical protein		1.45548	0.0227958	1.39587	0.012416	.	.	.	.	.	.	.	.	2.32589	0.0003059	1.91153	0.000731271
UH47_01605	hypothetical protein		1.23229	0.0129563	1.33448	0.0056392	.	.	.	.	.	.	.	.	1.72525	0.000544094	1.56293	0.00127443
UH47_01610	hypothetical protein		1.91409	0.000111279	1.23492	0.00388336	.	.	.	.	.	.	.	.	2.31089	6.34178e-06	1.55019	0.000378396
UH47_01615	ArpR		1.52773	5.87324e-06	1.50456	5.87203e-06	.	.	.	.	.	.	.	.	1.79841	3.72151e-07	1.58894	2.17469e-06
UH47_01620	hypothetical protein		.	.	1.12937	5.60493e-05	.	.	1.05259	0.000442471	.	.	.	.	1.01934	9.55789e-05	1.544	4.2153e-07
UH47_01625	phage-like protein		.	.	.	.	.	.	.	.	.	.	-1.18522	0.00350453	1.39156	5.85657e-06	.	.
UH47_01630	nuclease		.	.	1.14671	0.00642642	.	.	.	.	.	.	.	.	1.56446	0.000405003	.	.
UH47_01635	DEAD/DEAH box helicase		.	.	.	.	.	.	.	.	.	.	.	.	1.09965	3.67174e-08	.	.
UH47_01640	transcriptional regulator		.	.	.	.	.	.	.	.	.	.	.	.	.	.	.	.
UH47_01645	terminase	xtmA	.	.	-1.39258	4.80402e-09	.	.	.	.	.	.	.	.	.	.	-2.09367	1.61072e-11
UH47_01650	terminase		.	.	-1.23729	1.4055e-09	.	.	.	.	.	.	.	.	.	.	-1.93274	1.52291e-12
UH47_01655	phage portal protein		-1.52402	7.3513e-05	-2.40714	1.27292e-08	.	.	.	.	.	.	.	.	-1.69566	1.91177e-05	-3.55671	3.62408e-10
UH47_01660	head protein		.	.	-1.44063	2.58413e-07	.	.	.	.	.	.	.	.	.	.	-1.38213	3.53257e-07
UH47_01665	hypothetical protein		1.39334	0.000877855			.	.	.	.	.	.	.	.	1.82693	2.90638e-05	.	.
UH47_01670	phage capsid protein		-2.67571	1.25982e-09	-3.36176	1.79959e-12	.	.	.	.	.	.	-1.11526	0.0223701	-2.79823	5.13473e-10	-5.42771	2.02208e-13
UH47_01680	nitrate transporter NarT	narT	2.13952	0.0308324	-1.68645	0.00580754	.	.	1.99718	0.000405603	.	.	.	.	2.30533	0.0187172	-1.40772	0.0143677
UH47_01685	LuxR family transcriptional regulator	nreC	1.10275	2.46444e-05	.	.	.	.	.	.	.	.	.	.	1.13454	1.69604e-05	.	.
UH47_01690	histidine kinase	nreB	.	.	-1.15375	3.67744e-08	.	.	.	.	.	.	.	.	.	.	-1.36526	1.55594e-09
UH47_01695	NreA	nreA	.	.	-1.30278	4.90018e-08	.	.	.	.	.	.	.	.	.	.	-1.54548	2.29303e-09
UH47_01700	nitrate reductase	narI	.	.	-1.45433	4.04054e-07	.	.	.	.	.	.	.	.	.	.	-1.60718	7.6423e-08
UH47_01705	nitrate reductase	narJ	.	.	-3.16484	0.000105972	.	.	-2.73579	0.000894454	.	.	2.66029	0.0306568	.	.	-3.24034	8.12294e-05
UH47_01710	nitrate reductase	narH	.	.	-3.18461	9.03934e-05	.	.	-2.41037	0.00190476	.	.	2.35949	0.0460803	.	.	-3.23549	7.22602e-05
UH47_01715	nitrate reductase	narG	.	.	-2.88461	7.07082e-05	.	.	.	.	.	.	.	.	.	.	-2.75489	9.24192e-05
UH47_01725	hypothetical protein		.	.	.	.	.	.	.	.	.	.	.	.	.	.	.	.
UH47_01730	hypothetical protein		.	.	.	.	.	.	.	.	.	.	.	.	.	.	.	.
UH47_01735	5'-nucleotidase		-2.3229	1.35489e-09	-2.03266	3.10995e-09	.	.	.	.	.	.	.	.	-2.18199	3.1593e-09	-2.78287	1.56444e-11
UH47_01740	uroporphyrin-III methyltransferase	cobA	.	.	-3.82484	4.0258e-06	.	.	-2.64802	0.00024891	.	.	2.49284	0.0256166	.	.	-3.98002	2.65333e-06
UH47_01745	nitrite reductase	nirD	.	.	-3.98732	3.92792e-05	.	.	-2.50753	0.00130319	.	.	.	.	.	.	-4.06157	3.27846e-05
UH47_01750	nitrite reductase	nirB	.	.	-3.81474	2.09833e-06	.	.	.	.	.	.	.	.	.	.	-3.7474	1.96033e-06
UH47_01755	siroheme synthase		.	.	-4.31253	8.3292e-06	.	.	.	.	.	.	.	.	.	.	-4.07419	8.62454e-06
UH47_01760	sirohydrochlorin ferrochelatase		.	.	-4.3687	1.62079e-06	.	.	1.60676	0.000186485	.	.	.	.	.	.	-3.98162	1.75824e-06
UH47_01765	acetyltransferase		-1.81732	9.99606e-10	.	.	.	.	.	.	.	.	.	.	-1.67112	2.09763e-09	-1.77273	1.00361e-10
UH47_01770	formate/nitrite transporter		-1.27996	9.37549e-08	-3.36943	1.83555e-15	.	.	.	.	.	.	.	.	-1.01103	2.30974e-06	-3.42238	9.66069e-16
UH47_01775	membrane protein		.	.	-2.57841	1.18482e-15	.	.	1.07086	5.60911e-08	.	.	-1.22988	1.07536e-06	.	.	-2.73744	3.05727e-16
UH47_01780	PTS sugar transporter subunit IIC		.	.	.	.	.	.	.	.	.	.	.	.	.	.	.	.
UH47_01790	hypothetical protein		.	.	.	.	.	.	.	.	.	.	.	.	.	.	.	.
UH47_01795	hypothetical protein		.	.	.	.	.	.	.	.	.	.	.	.	.	.	1.45282	1.16655e-08
UH47_01800	hypothetical protein		.	.	.	.	.	.	.	.	.	.	.	.	.	.	1.22968	7.17047e-06
UH47_01810	aldehyde dehydrogenase		-2.0787	3.68403e-11	-1.44542	2.99228e-09	.	.	.	.	.	.	-1.77046	3.20006e-07	-2.23297	1.20433e-11	-2.25944	1.06045e-12
UH47_01815	phosphohydrolase		.	.	-3.19901	2.55625e-17	.	.	-1.11069	4.36196e-10	.	.	1.16871	2.19249e-06	.	.	-3.14099	2.5305e-17
UH47_01820	hypothetical protein		.	.	-6.7803	1.72307e-18	.	.	.	.	.	.	1.00701	0.00406801	1.04759	0.000907677	-6.48511	1.19771e-18
UH47_01825	transcriptional regulator		1.27847	6.16385e-06	-1.20602	2.02813e-08	.	.	1.37386	1.42468e-09	.	.	-1.09249	4.2576e-05	1.20414	1.2926e-05	.	.
UH47_01830	serine dehydratase		1.50921	1.96483e-06	.	.	.	.	.	.	.	.	.	.	1.34161	1.00474e-05	.	.
UH47_01835	serine dehydratase		1.31945	3.79179e-07	.	.	.	.	.	.	.	.	.	.	1.23473	9.64209e-07	.	.
UH47_01840	hypothetical protein		.	.	.	.	.	.	.	.	.	.	.	.	.	.	.	.
UH47_01845	peptide ABC transporter permease		1.31553	6.45e-09	1.58931	7.96958e-11	.	.	1.25698	3.03832e-08	.	.	-1.31003	1.4585e-06	1.05744	2.2388e-07	1.53626	8.20423e-11
UH47_01850	peptide ABC transporter permease		1.14305	1.00283e-06	1.18761	1.74344e-07	.	.	1.3198	1.49598e-07	.	.	-1.4239	5.15221e-06	.	.	1.08351	6.52295e-07
UH47_01855	peptide ABC transporter substrate-binding protein		.	.	.	.	.	.	1.88026	1.06415e-07	.	.	-1.88424	3.11164e-05	.	.	.	.
UH47_01860	peptide ABC transporter ATP-binding protein		1.64513	3.79909e-06	1.01325	0.000327635	.	.	1.66799	1.28847e-06	.	.	-1.5192	0.000205952	1.2585	0.000129998	1.16204	5.59819e-05
UH47_01865	ABC transporter substrate-binding protein		.	.	.	.	.	.	1.85143	8.90737e-09	.	.	-2.42867	1.66083e-07	.	.	.	.
UH47_01870	peptide ABC transporter permease		1.73326	9.46539e-10	2.1547	1.15887e-11	.	.	.	.	.	.	.	.	1.37276	4.9729e-08	2.39858	7.15675e-13
UH47_01875	peptide ABC transporter permease		.	.	.	.	.	.	.	.	.	.	.	.	.	.	1.19354	3.54639e-05
UH47_01880	peptide ABC transporter substrate-binding protein		1.13432	0.000310767	1.39682	3.69506e-05	.	.	.	.	.	.	.	.	1.1956	0.000140529	1.91052	2.26417e-07
UH47_01885	peptide ABC transporter ATP-binding protein		.	.	1.22086	4.97697e-05	.	.	.	.	.	.	.	.	1.00411	0.0010253	1.61173	6.26556e-07
UH47_01890	ABC transporter substrate-binding protein		.	.	.	.	.	.	.	.	.	.	.	.	.	.	.	.
UH47_01895	oxidoreductase		.	.	-3.4179	1.19203e-14	.	.	-2.06488	6.63602e-11	.	.	1.31514	0.000170213	-1.30059	5.93108e-06	-4.16764	1.02024e-15
UH47_01900	pyruvate formate lyase-activating protein	pflA	1.43589	1.99296e-08	-7.12478	4.85812e-23	.	.	-2.97819	1.15239e-15	.	.	2.85415	6.91813e-12	1.09345	1.54566e-06	-7.24882	3.86847e-23
UH47_01910	membrane protein		.	.	-1.10507	4.22853e-10	.	.	-1.28426	1.87009e-10	.	.	.	.	.	.	-1.64441	3.14686e-13
UH47_01920	cell wall biosynthesis protein ScdA	ytfE	.	.	-3.02622	2.00843e-11	.	.	.	.	.	.	.	.	.	.	-2.92845	1.39829e-11
UH47_01925	hypothetical protein		-1.27941	3.27737e-09	-1.62138	5.23836e-12	.	.	.	.	.	.	.	.	-1.18479	6.86956e-09	-1.81155	5.64576e-13
UH47_01930	glycerate kinase	glxK	.	.	-1.16234	1.22445e-07	.	.	.	.	.	.	.	.	.	.	-1.14973	1.13036e-07
UH47_01935	sortase A	srtA	.	.	.	.	.	.	.	.	.	.	.	.	.	.	.	.
UH47_01940	glucarate transporter	gudP	1.51503	3.6637e-09	1.45595	2.2952e-09	.	.	1.04972	2.94721e-06	.	.	-1.19322	2.44733e-05	1.19659	1.84084e-07	1.31244	1.10803e-08
UH47_01945	multidrug MFS transporter		2.07643	4.13223e-12	2.0563	2.69527e-13	.	.	.	.	.	.	1.59364	1.7775e-07	2.20275	1.89779e-12	2.80538	6.22757e-16
UH47_01950	fructose 1,6-bisphosphatase	fbp3	.	.	.	.	.	.	.	.	.	.	.	.	.	.	.	.
UH47_01955	transporter		.	.	.	.	.	.	.	.	.	.	.	.	.	.	.	.
UH47_01960	general stress protein		.	.	.	.	.	.	1.67482	3.21575e-07	.	.	-1.68176	5.65607e-05	.	.	.	.
UH47_01970	transcriptional regulator		.	.	.	.	.	.	.	.	.	.	.	.	.	.	.	.
UH47_01975	multidrug ABC transporter ATP-binding protein	mdlB	.	.	.	.	.	.	.	.	.	.	.	.	.	.	.	.
UH47_01980	multidrug ABC transporter ATP-binding protein	mdlA	.	.	.	.	.	.	.	.	.	.	.	.	.	.	.	.
UH47_01985	glycolate oxidase	glcF	.	.	.	.	.	.	.	.	.	.	.	.	.	.	.	.
UH47_01990	FAD-binding protein	glcD	.	.	.	.	.	.	.	.	.	.	.	.	.	.	.	.
UH47_01995	6-pyruvoyl tetrahydrobiopterin synthase	queD	.	.	-1.04233	9.09358e-07	.	.	.	.	.	.	.	.	.	.	-1.21917	8.6502e-08
UH47_02000	glutamyl endopeptidase		.	.	-1.52823	1.3128e-12	.	.	.	.	.	.	.	.	.	.	-1.14513	6.10534e-11
UH47_02005	haloacid dehalogenase		-3.79895	2.9848e-12	-2.12873	3.09891e-09	.	.	3.49493	2.16425e-13	.	.	-3.93193	6.27239e-10	-3.44414	5.28752e-12	-2.56573	1.91944e-10
UH47_02015	tryptophan synthase subunit beta	trpB	-5.1973	1.05627e-10	-2.76627	3.49549e-08	.	.	3.67013	2.91774e-11	.	.	-5.38372	2.30671e-08	-5.21855	5.91531e-11	-4.47986	8.83518e-10
UH47_02020	N-(5'-phosphoribosyl)anthranilate isomerase	trpF	-4.88083	2.64772e-11	-2.84838	4.47386e-09	.	.	3.66741	4.75249e-13	.	.	-4.95379	8.52688e-09	-5.04234	1.43854e-11	-4.13476	2.57337e-10
UH47_02025	indole-3-glycerol phosphate synthase	trpC	-4.2435	4.8344e-11	-2.51772	2.2853e-08	.	.	3.69929	1.08519e-12	.	.	-4.40674	1.26474e-08	-4.25421	2.72823e-11	-3.22516	1.6634e-09
UH47_02030	anthranilate phosphoribosyltransferase	trpD	-5.24004	3.3462e-12	-2.52713	3.50221e-09	.	.	3.83836	7.32514e-14	.	.	-4.54046	1.38917e-09	-5.07877	2.3386e-12	-3.22923	2.32994e-10
UH47_02035	anthranilate synthase subunit II	trpG	-5.0042	1.8693e-12	-2.55286	2.27973e-09	.	.	3.66276	3.64749e-14	.	.	-4.91873	7.55881e-10	-5.17327	1.48547e-12	-3.80883	6.47774e-11
UH47_02040	anthranilate synthase component I	trpE	-4.79992	5.73938e-13	-2.79408	8.93283e-11	.	.	2.75036	7.86312e-11	.	.	-3.8142	5.02964e-09	-5.00163	4.19567e-13	-3.85791	1.37531e-12
UH47_02045	pyruvate decarboxylase		.	.	.	.	-1.34144	5.09101e-12	.	.	.	.	.	.	-1.05224	1.87531e-11	.	.
UH47_02050	membrane protein		.	.	1.16989	2.0799e-09	.	.	.	.	.	.	.	.	.	.	1.358	1.02131e-10
UH47_02055	sugar diacid utilization regulator	cdaR	.	.	.	.	.	.	.	.	.	.	.	.	.	.	.	.
UH47_02060	hypothetical protein		.	.	.	.	.	.	.	.	.	.	.	.	.	.	.	.
UH47_02065	pyridine nucleotide-disulfide oxidoreductase		1.58392	1.28998e-08	1.7366	1.85497e-10	.	.	.	.	.	.	1.51357	7.16135e-06	1.53658	2.04003e-08	2.33536	3.40276e-13
UH47_02070	oxidoreductase		.	.	.	.	.	.	1.72501	7.71406e-09	.	.	-1.63336	3.88867e-06	.	.	.	.
UH47_02075	aureolysin	aur	.	.	-3.01034	1.07806e-10	-1.041	0.00411896	.	.	.	.	.	.	-1.35077	1.70038e-05	-3.71877	1.23616e-12
UH47_02080	hypothetical protein		2.14249	5.09924e-12	2.52711	3.33785e-14	.	.	.	.	.	.	.	.	1.81488	8.29229e-11	2.70116	6.1973e-15
UH47_02085	hypothetical protein		.	.	.	.	.	.	.	.	.	.	.	.	.	.	.	.
UH47_02090	esterase		.	.	.	.	.	.	.	.	.	.	.	.	.	.	.	.
UH47_02095	phosphate:AMP phosphotransferase		.	.	.	.	.	.	.	.	.	.	.	.	.	.	-1.11171	3.69711e-12
UH47_02100	transglycosylase		2.13039	8.52132e-11	1.25949	3.85898e-07	.	.	-1.0862	8.06669e-06	.	.	1.25742	0.000153244	1.88598	6.4941e-10	1.4307	4.27622e-08
UH47_02105	peptidase M23		2.90088	5.17753e-13	4.04435	8.58787e-16	.	.	.	.	.	.	1.45643	8.77751e-05	2.76475	1.48547e-12	4.58405	8.10807e-17
UH47_02110	GTP pyrophosphokinase		.	.	.	.	.	.	.	.	.	.	1.44864	1.07461e-05	.	.	.	.
UH47_02115	NAD(P)H nitroreductase		-2.02298	2.53227e-08			.	.	.	.	.	.	.	.	-2.15688	9.67919e-09	-1.06076	0.000110679
UH47_02120	MarR family transcriptional regulator		.	.	.	.	.	.	.	.	.	.	.	.	.	.	.	.
UH47_02125	hypothetical protein		.	.	.	.	.	.	.	.	.	.	.	.	.	.	.	.
UH47_02130	holin	cidB	.	.	-2.19121	7.01785e-10	.	.	-2.61231	2.84973e-10	.	.	2.29129	1.04454e-06	.	.	-2.51224	5.08638e-11
UH47_02135	holin	cidA	.	.	-2.11273	8.67532e-09	.	.	-2.48544	6.08187e-09	.	.	2.06859	2.8273e-05	.	.	-2.52957	4.60236e-10
UH47_02140	LysR family transcriptional regulator		.	.	.	.	.	.	.	.	.	.	.	.	.	.	.	.
UH47_02145	MFS transporter		.	.	.	.	.	.	.	.	.	.	1.38082	5.44994e-08	.	.	.	.
UH47_02150	ATP-grasp domain family protein		.	.	.	.	.	.	.	.	.	.	.	.	.	.	.	.
UH47_02155	phosphoribosylglycinamide synthetase		1.05452	8.64181e-07	.	.	.	.	.	.	.	.	.	.	1.17461	1.35017e-07	.	.
UH47_02160	hypothetical protein		1.89824	1.27342e-08			.	.	.	.	.	.	.	.	2.00656	4.47427e-09	.	.
UH47_02165	ferredoxin	fer	1.70629	0.000650461			.	.	1.1735	0.00340617	.	.	.	.	1.91327	0.000148473	.	.
UH47_02170	universal stress protein		.	.	-2.29856	1.94956e-11	.	.	1.62807	4.34229e-08	.	.	-1.30826	0.000117485	.	.	-1.97875	1.21773e-10
UH47_02175	cobalamin synthesis protein		1.26855	6.93442e-11	2.37211	5.81604e-16	.	.	.	.	.	.	.	.	1.28051	6.94035e-11	2.57683	1.1311e-16
UH47_02180	deoxycytidine triphosphate deaminase	dcd	1.4233	2.90576e-12	2.49722	7.13754e-17	.	.	.	.	.	.	.	.	1.41919	3.99331e-12	2.66839	2.26506e-17
UH47_02185	Urease subunit alpha	ureC	.	.	.	.	.	.	.	.	.	.	.	.	.	.	.	.
UH47_02190	urease subunit beta	ureB	.	.	.	.	.	.	.	.	.	.	.	.	.	.	.	.
UH47_02195	urease subunit gamma	ureA	.	.	.	.	.	.	.	.	.	.	.	.	.	.	.	.
UH47_02200	urea transporter	utp	.	.	.	.	.	.	.	.	.	.	.	.	.	.	.	.
UH47_02205	cation transporter	czcD	-1.19605	8.38791e-12	.	.	.	.	.	.	.	.	.	.	-1.47004	4.19567e-13	-1.40506	6.55446e-14
UH47_02210	lipase		1.17907	3.94651e-08	.	.	.	.	.	.	.	.	.	.	.	.	.	.
UH47_02215	triacylglycerol lipase	lip	.	.	.	.	.	.	1.48889	6.20536e-13	.	.	-1.31725	4.17817e-09	.	.	.	.
UH47_02220	ABC transporter permease		-1.81094	5.62162e-10	-2.00769	2.06395e-11	.	.	.	.	.	.	.	.	-1.77488	6.82114e-10	-2.81282	5.61161e-14
UH47_02225	peptide ABC transporter ATP-binding protein		-2.05099	3.38088e-09	-2.1705	1.10112e-10	.	.	.	.	.	.	.	.	-1.95482	5.17346e-09	-3.28805	2.37292e-13
UH47_02230	RND transporter		-2.17227	8.46736e-09	-2.2464	6.9078e-10	.	.	.	.	.	.	.	.	-2.04042	1.64923e-08	-3.51479	9.24918e-13
UH47_02235	hypothetical protein		.	.	.	.	.	.	.	.	.	.	.	.	.	.	.	.
UH47_02240	hypothetical protein		.	.	.	.	.	.	.	.	.	.	.	.	.	.	-1.02649	1.14912e-08
UH47_02245	hypothetical protein		1.01879	1.25511e-08	.	.	.	.	.	.	.	.	.	.	.	.	.	.
UH47_02250	fructosamine kinase		1.20053	8.54368e-11	.	.	.	.	.	.	.	.	.	.	1.04284	9.00952e-10	.	.
UH47_02255	NAD(P)H nitroreductase		.	.	.	.	.	.	.	.	.	.	.	.	.	.	.	.
UH47_02260	hypothetical protein		1.31545	3.9146e-06	2.77954	2.97957e-11	.	.	.	.	.	.	.	.	1.27066	6.71436e-06	2.89602	7.95621e-12
UH47_02265	CDP-glycerol:glycerophosphate glycerophosphotransferase		-1.26189	3.89198e-07			.	.	.	.	.	.	.	.	-1.08077	3.65685e-06	.	.
UH47_02270	CDP-glycerol:glycerophosphate glycerophosphotransferase	tagF	-1.38408	1.70267e-09	-1.2413	1.6343e-09	.	.	.	.	.	.	.	.	-1.29096	4.28686e-09	-1.49323	5.29962e-11
UH47_02275	peptide ABC transporter ATP-binding protein		.	.	-1.04847	9.06642e-10	.	.	.	.	.	.	.	.	.	.	.	.
UH47_02280	peptide ABC transporter ATP-binding protein		.	.	-1.03553	2.58655e-10	.	.	.	.	.	.	.	.	.	.	-1.04299	1.34244e-10
UH47_02285	peptide ABC transporter permease		.	.	-1.13448	9.49826e-11	.	.	.	.	.	.	.	.	.	.	-1.25199	1.00697e-11
UH47_02290	peptide ABC transporter permease		-1.13946	3.0783e-09	-1.525	3.44642e-12	.	.	.	.	.	.	.	.	.	.	-1.69548	3.32445e-13
UH47_02295	nickel ABC transporter substrate-binding protein		-1.43176	9.07119e-09	-1.67484	1.11597e-10	.	.	.	.	.	.	.	.	-1.00321	1.27901e-06	-2.00769	3.67279e-12
UH47_02300	DNA integration/recombination/inversion protein		-1.51864	5.15521e-09	-1.25491	2.92761e-08	.	.	.	.	.	.	.	.	-1.25051	5.77716e-08	-1.70708	2.61829e-10
UH47_02305	SAM-dependent methyltransferase	yrrT	.	.	.	.	.	.	.	.	.	.	.	.	.	.	.	.
UH47_02310	phage infection protein	yhgE	-1.36597	2.94012e-09	.	.	.	.	.	.	.	.	.	.	-1.7358	6.40332e-11	-1.35677	8.95968e-10
UH47_02315	N-acetylmuramoyl-L-alanine amidase		-1.65188	4.48977e-08	-2.10293	4.91487e-10	.	.	-1.5574	3.22595e-07	.	.	.	.	-2.30367	2.51475e-10	-3.14673	3.00405e-13
UH47_02320	cell wall anchor protein		.	.	.	.	.	.	.	.	.	.	.	.	.	.	-1.07156	4.33268e-10
UH47_02325	PTS mannose transporter subunit IIABC		.	.	.	.	.	.	.	.	.	.	.	.	.	.	.	.
UH47_02330	MerR family transcriptional regulator		.	.	.	.	.	.	.	.	.	.	.	.	.	.	.	.
UH47_02335	alpha/beta hydrolase		.	.	.	.	.	.	.	.	.	.	.	.	.	.	.	.
UH47_02340	heme-degrading monooxygenase IsdI	isdG	-1.03869	4.61529e-08	.	.	.	.	.	.	.	.	.	.	-1.10383	1.57763e-08	.	.
UH47_02345	hypothetical protein		-1.27092	3.96223e-08	.	.	.	.	.	.	.	.	.	.	-1.21009	5.66137e-08	.	.
UH47_02350	succinate-semialdehyde dehydrogenase	gabD	.	.	.	.	.	.	.	.	.	.	.	.	.	.	.	.
UH47_02355	alkylphosphonate utilization protein	phnA	.	.	.	.	.	.	.	.	.	.	.	.	.	.	.	.
UH47_02360	PTS mannnose transporter subunit IIA		.	.	-2.80726	5.0986e-14	.	.	.	.	.	.	.	.	.	.	-3.55553	1.94976e-15
UH47_02365	dihydroxyacetone kinase	dhaL	-1.97303	5.41962e-09	-3.01423	8.71204e-14	.	.	.	.	.	.	.	.	-2.13163	1.51459e-09	-4.19911	1.45866e-15
UH47_02370	dihydroxyacetone kinase	dhaK	-3.06045	5.12655e-10	-3.17747	5.78091e-13	.	.	.	.	.	.	-1.43971	0.000415194	-2.73465	1.03341e-09	-4.85631	5.30472e-15
UH47_02375	antiholin LrgB	lrgB	.	.	.	.	.	.	2.43854	1.77802e-07	.	.	-2.22615	0.000229579	.	.	.	.
UH47_02380	murein hydrolase transporter LrgA	lrgA	.	.	.	.	.	.	3.32102	1.00234e-07	.	.	-2.82542	0.000241223	.	.	.	.
UH47_02385	two-component response regulator	lytT	-1.462	5.37324e-10	-2.11096	3.55329e-14	.	.	.	.	.	.	.	.	-1.21513	5.17346e-09	-2.33484	6.33307e-15
UH47_02390	histidine kinase	lytS	-1.53147	8.96574e-11	-2.07826	3.62277e-14	.	.	.	.	.	.	.	.	-1.33261	5.13473e-10	-2.37809	3.4885e-15
UH47_02395	antiadhesin Pls		1.18842	5.90924e-07	2.03197	2.20335e-10	.	.	.	.	.	.	.	.	.	.	2.13839	4.63253e-11
UH47_02400	phosphopentomutase	deoB	-2.14086	5.68856e-10	-2.44773	3.9118e-11	.	.	.	.	.	.	-1.10603	0.00166569	-2.13292	6.32035e-10	-3.59975	3.57247e-14
UH47_02405	deoxyribose-phosphate aldolase	deoC	-2.74067	1.53595e-11	-2.46132	1.69592e-11	.	.	.	.	.	.	.	.	-2.71683	1.50579e-11	-3.52201	4.40387e-14
UH47_02410	ATP phosphoribosyltransferase regulatory subunit	hisZ	2.0035	9.74917e-09	1.50043	6.6502e-08	.	.	-1.02369	0.00120878	.	.	1.07928	0.00300423	1.37871	4.25136e-06	1.55601	2.69403e-08
UH47_02415	ATP phosphoribosyltransferase	hisG	2.10212	1.48448e-08	1.54166	8.3006e-08	.	.	.	.	.	.	1.00251	0.00630725	1.83436	1.44769e-07	1.67666	1.40953e-08
UH47_02420	histidinol dehydrogenase	hisD	1.78642	4.82342e-09	1.14771	2.46381e-07	.	.	.	.	.	.	.	.	1.24599	1.8146e-06	1.30285	2.13664e-08
UH47_02425	histidinol-phosphate aminotransferase	hisC	1.3875	5.54283e-07	.	.	.	.	.	.	.	.	.	.	.	.	.	.
UH47_02430	imidazoleglycerol-phosphate dehydratase	hisB	1.51596	0.000192712	.	.	.	.	.	.	.	.	.	.	.	.	.	.
UH47_02435	imidazole glycerol phosphate synthase	hisH	1.56886	1.5653e-06			.	.	.	.	.	.	.	.	.	.	.	.
UH47_02440	1-(5-phosphoribosyl)-5-[(5- phosphoribosylamino)methylideneamino] imidazole-4-carboxamide isomerase	hisA	1.56659	1.53002e-07	.	.	.	.	.	.	.	.	.	.	1.17535	1.19418e-05	.	.
UH47_02445	imidazole glycerol phosphate synthase	hisF	1.2499	1.86015e-05	.	.	.	.	.	.	.	.	.	.	.	.	1.18167	3.98216e-06
UH47_02450	phosphoribosyl-ATP pyrophosphatase	hisIE	.	.	1.09754	1.05016e-07	.	.	.	.	.	.	1.11345	8.73826e-05	.	.	1.58684	7.95766e-11
UH47_02455	membrane protein		.	.	.	.	.	.	.	.	.	.	.	.	.	.	.	.
UH47_02460	5-aminolevulinate synthase		-1.57466	2.7395e-08	.	.	.	.	.	.	.	.	.	.	-1.43668	7.93283e-08	-1.10221	4.47035e-07
UH47_02470	ornithine carbamoyltransferase	arcB	2.7157	8.68302e-11	3.98432	1.15106e-14	.	.	3.04983	7.86343e-12	-1.11496	0.0199656	-2.87759	2.00793e-09	2.15084	4.89175e-09	4.15656	3.14437e-15
UH47_02475	choline dehydrogenase	betA	2.58696	2.40936e-12	2.45791	1.3128e-12	1.32707	2.98589e-06	4.12827	9.25594e-16	-2.44447	4.69348e-07	-4.31717	6.2697e-13	1.46956	1.83214e-08	2.26901	2.7063e-12
UH47_02480	betaine-aldehyde dehydrogenase	betB	3.32532	3.71841e-12	3.3809	4.25627e-13	1.32077	0.000101914	3.82506	2.5173e-13	-2.47588	8.49429e-06	-4.09343	1.25426e-10	2.17021	2.88009e-09	3.11253	9.67218e-13
UH47_02485	transcriptional regulator		.	.	.	.	.	.	1.17387	1.73412e-10	.	.	-1.16899	9.03184e-08	.	.	.	.
UH47_02490	choline transporter		1.67241	3.41265e-10	1.57812	2.66234e-10	1.19542	2.65816e-06	3.18601	7.47049e-15	-1.69457	8.49429e-06	-3.02287	2.45889e-11	1.17326	9.98601e-08	1.74125	2.99342e-11
UH47_02495	manganese transporter	mntH	.	.	.	.	.	.	.	.	.	.	.	.	.	.	.	.
UH47_02500	helicase		-1.84904	5.63346e-12	-1.65968	6.54631e-12	.	.	.	.	.	.	.	.	-1.72154	1.51301e-11	-1.87188	4.29541e-13
UH47_02505	DNA mismatch repair protein MutT	mutT	-2.02079	1.37926e-06	-1.96724	1.28125e-07	.	.	.	.	.	.	.	.	-1.44044	2.72505e-05	-2.54773	6.25152e-09
UH47_02510	alkaline phosphatase		.	.	.	.	.	.	.	.	.	.	.	.	.	.	1.14127	7.5342e-09
UH47_02515	hypothetical protein		.	.	.	.	.	.	.	.	.	.	.	.	.	.	.	.
UH47_02520	signal peptidase IB	lepB	.	.	.	.	.	.	.	.	.	.	.	.	.	.	.	.
UH47_02525	transcriptional regulator		.	.	.	.	.	.	.	.	.	.	.	.	.	.	.	.
UH47_02530	transporter		2.63763	1.69647e-15	4.21115	1.24106e-19	.	.	1.09499	7.84206e-09	.	.	-1.27266	1.97549e-07	1.95108	1.69977e-13	4.03347	1.90399e-19
UH47_02535	nickel permease	nixA	.	.	.	.	.	.	.	.	.	.	.	.	.	.	.	.
UH47_02540	thiamine biosynthesis protein ThiC	thiC	.	.	-1.82283	8.09377e-15	.	.	.	.	.	.	.	.	.	.	-2.3978	6.9173e-17
UH47_02545	phospholipase D		-1.18515	5.09054e-08	.	.	.	.	.	.	.	.	.	.	-1.19187	4.16375e-08	-1.04861	1.1796e-07
UH47_02550	lysophospholipase		-2.44232	1.46308e-07	-2.5497	1.01821e-09	.	.	.	.	.	.	-1.46426	0.00235855	-2.3137	1.90698e-07	-4.1106	3.16053e-12
UH47_02560	hypothetical protein		.	.	.	.	.	.	.	.	.	.	1.06328	0.0213417	.	.	.	.
UH47_02565	permease		.	.	.	.	.	.	.	.	.	.	.	.	.	.	.	.
UH47_02570	purine nucleosidase	iunH	-1.78794	1.31588e-08	-2.22828	8.93283e-11	.	.	.	.	.	.	.	.	-1.79866	1.08659e-08	-2.709	2.55495e-12
UH47_02575	beta-galactosidase	lacZ	.	.	-1.35085	4.86635e-09	.	.	.	.	.	.	-1.12354	5.64092e-05	.	.	-2.01779	2.09867e-12
UH47_02580	melibiose:sodium symporter	melB	.	.	-1.5963	2.86215e-10	.	.	1.07265	1.2884e-06	.	.	-1.93567	4.6738e-08	.	.	-2.45932	1.28207e-13
UH47_02585	MFS transporter permease		.	.	.	.	.	.	.	.	.	.	.	.	.	.	.	.
UH47_02590	anaerobic C4-dicarboxylate ABC transporter	dcuA	.	.	-1.54223	1.27093e-12	.	.	-1.08157	2.63038e-09	.	.	1.19347	2.44447e-07	.	.	-1.43033	2.40632e-12
UH47_02595	UTP--glucose-1-phosphate uridylyltransferase		.	.	.	.	.	.	.	.	.	.	.	.	.	.	-1.16883	6.14136e-11
UH47_02600	iron ABC transporter substrate-binding protein	afuA	.	.	.	.	.	.	.	.	.	.	.	.	.	.	.	.
UH47_02605	histidine kinase		.	.	-1.12933	5.78727e-10	.	.	.	.	.	.	.	.	.	.	-1.39139	1.09842e-11
UH47_02610	AraC family transcriptional regulator	yesN	.	.	-1.48505	4.74462e-10	.	.	.	.	.	.	.	.	.	.	-1.84785	8.87077e-12
UH47_02620	2-dehydropantoate 2-reductase	panE	-1.56291	1.06459e-08	-3.17487	2.32662e-14	.	.	.	.	.	.	.	.	-1.66565	3.82411e-09	-3.6974	1.55857e-15
UH47_02625	alpha-acetolactate decarboxylase	alsD	.	.	.	.	.	.	.	.	.	.	.	.	.	.	.	.
UH47_02630	fructose-1,6-bisphosphate aldolase		-1.94066	5.2413e-09	-2.59479	6.7038e-11	.	.	.	.	.	.	.	.	-2.07704	1.82196e-09	-3.26665	4.31884e-13
UH47_02635	zinc ABC transporter substrate-binding protein	znuA	-1.4985	5.21493e-10			-1.22838	2.28807e-07	.	.	.	.	.	.	-2.16418	3.15266e-12	.	.
UH47_02640	protease I		.	.	.	.	.	.	.	.	.	.	.	.	.	.	.	.
UH47_02645	tautomerase		.	.	1.23937	3.76402e-09	.	.	.	.	.	.	.	.	.	.	1.17418	7.30533e-09
UH47_02650	sodium:pantothenate symporter		1.31986	5.15938e-07	2.19625	1.70566e-11	.	.	.	.	.	.	.	.	1.05173	1.36809e-05	2.2962	3.48714e-12
UH47_02655	5,10-methylene tetrahydromethanopterin reductase		3.14139	2.11205e-10	3.65055	8.85539e-13	.	.	.	.	.	.	.	.	2.94654	6.36932e-10	3.81973	1.97809e-13
UH47_02660	O-acetylhomoserine aminocarboxypropyltransferase	metY	2.87497	1.53595e-11	3.09241	6.53744e-13	.	.	.	.	.	.	.	.	2.61531	7.55874e-11	3.53121	3.01881e-14
UH47_02665	anaerobic ribonucleoside-triphosphate reductase activating protein	nrdG	.	.	-3.38651	7.94098e-18	.	.	-3.36336	1.02031e-16	.	.	3.67868	9.10585e-14	.	.	-3.0712	2.17877e-17
UH47_02670	anaerobic ribonucleoside-triphosphate reductase	nrdD	.	.	-3.73731	2.21779e-17	.	.	-2.95989	2.13262e-15	.	.	2.96768	9.32621e-12	.	.	-3.72952	2.17877e-17
UH47_02675	PTS beta-glucoside transporter subunit IIBC		1.28844	1.18493e-10	1.5595	1.86274e-12	.	.	.	.	.	.	.	.	.	.	1.54543	1.17244e-12
UH47_02680	PTS lactose transporter subunit IIB		.	.	.	.	.	.	.	.	.	.	.	.	.	.	1.05448	0.00123866
UH47_02685	PTS ascorbate transporter subunit IIA		.	.	.	.	.	.	.	.	.	.	.	.	1.23442	8.83521e-05	1.25614	1.20816e-05
UH47_02690	transcription antiterminator BglG		.	.	.	.	.	.	.	.	.	.	.	.	.	.	.	.
UH47_02695	histidine kinase	saeS	.	.	-2.46658	1.9296e-14	.	.	-1.8394	1.9358e-11	.	.	2.57686	4.81136e-11	1.14876	1.02328e-08	-1.72912	6.63622e-12
UH47_02700	response regulator SaeR	saeR	.	.	-2.63573	1.39526e-14	.	.	-1.82229	5.22247e-11	.	.	2.52221	1.6206e-10	.	.	-1.93581	2.09074e-12
UH47_02705	DoxX family protein	doxD	.	.	-2.7976	5.4479e-15	.	.	-1.78995	8.29817e-11	.	.	2.5199	1.72908e-10	.	.	-2.06766	7.29137e-13
UH47_02710	hypothetical protein		.	.	-2.80819	1.63408e-14	.	.	-1.8067	2.25764e-10	.	.	2.50069	6.27239e-10	.	.	-2.1142	1.66007e-12
UH47_02720	recombinase RecR	recR	-1.38779	2.95451e-11	.	.	.	.	.	.	.	.	.	.	-1.40444	2.35581e-11	.	.
UH47_02725	nucleoid-associated protein		-1.44839	1.17015e-07	.	.	.	.	.	.	.	.	.	.	-1.49493	7.00803e-08	-1.20912	4.77859e-07
UH47_02730	DNA polymerase III subunit gamma/tau		.	.	.	.	.	.	.	.	.	.	.	.	.	.	.	.
UH47_02735	acetyltransferase		.	.	.	.	.	.	.	.	.	.	.	.	.	.	.	.
UH47_02740	GntR family transcriptional regulator	treR2	.	.	.	.	.	.	.	.	.	.	-1.00794	1.2943e-05	.	.	.	.
UH47_02745	trehalose-6-phosphate hydrolase	treC	.	.	1.80477	1.37118e-07	.	.	1.709	1.20424e-06	.	.	-2.42596	1.3525e-06	.	.	1.0878	0.000126164
UH47_02750	trehalose permease IIC protein		.	.	2.10904	7.43233e-07	.	.	2.56317	1.49561e-07	.	.	-3.10739	1.2841e-06	.	.	1.56482	4.40286e-05
UH47_02760	glutamate synthase	gltD	.	.	-1.94692	1.76148e-13	2.04561	9.8083e-11	.	.	-1.02309	0.00104004	1.00778	1.32411e-05	1.67444	1.51239e-10	-1.38979	2.64327e-11
UH47_02765	glutamate synthase	gltB	.	.	-1.89034	3.48532e-12	2.04294	2.50756e-10	.	.	.	.	1.52139	2.62719e-07	2.04434	1.20433e-11	-1.30005	1.27204e-09
UH47_02770	transcriptional regulator		.	.	.	.	.	.	.	.	.	.	.	.	.	.	.	.
UH47_02775	YibE/F-like protein		-1.18633	7.00638e-09	.	.	.	.	.	.	.	.	.	.	-1.31777	1.2111e-09	.	.
UH47_02780	YibE/F-like protein		-1.17134	4.47293e-10	.	.	.	.	.	.	.	.	.	.	-1.40294	2.64562e-11	-1.17107	1.24864e-11
UH47_02785	daunorubicin resistance protein DrrC		.	.	.	.	.	.	.	.	.	.	.	.	-1.25373	1.59664e-10	-1.19007	5.00198e-11
UH47_02790	hypothetical protein		-1.12906	0.000568907	-1.49181	7.84264e-06	.	.	.	.	.	.	.	.	-1.23019	0.000227513	-1.68592	1.30439e-06
UH47_02795	hypothetical protein		.	.	.	.	.	.	.	.	.	.	.	.	.	.	.	.
UH47_02800	carD family transcriptional regulator	fnr	.	.	1.44913	0.000828238	.	.	1.36869	0.00363901	.	.	.	.	.	.	2.01972	1.07193e-05
UH47_02805	serine protease		2.02014	1.78032e-06	1.35757	8.49599e-06	.	.	-3.36438	4.00905e-07	.	.	4.17875	8.60284e-08	1.86722	5.32405e-06	2.17194	1.92267e-09
UH47_02810	radical SAM protein		1.30348	2.63798e-06	1.22472	1.19852e-07	.	.	.	.	.	.	1.71588	2.45799e-06	1.1332	1.75505e-05	1.97395	1.08535e-11
UH47_02815	hypothetical protein		.	.	.	.	.	.	.	.	.	.	1.70271	0.00276099	.	.	1.90968	1.42119e-06
UH47_02820	hypothetical protein		.	.	.	.	.	.	.	.	.	.	1.45485	2.68602e-05	.	.	2.01374	2.47008e-11
UH47_02825	hypothetical protein		.	.	.	.	.	.	.	.	.	.	1.34646	0.000139862	.	.	1.51274	1.02657e-08
UH47_02830	hypothetical protein		.	.	.	.	.	.	.	.	.	.	1.48877	4.68897e-06	.	.	1.20289	2.40313e-08
UH47_02835	hypothetical protein		.	.	1.54229	1.3678e-07	.	.	.	.	.	.	1.72942	2.65061e-05	.	.	2.77972	1.20035e-12
UH47_02840	hypothetical protein		.	.	.	.	.	.	.	.	.	.	.	.	.	.	.	.
UH47_02845	hypothetical protein		-1.21497	8.96011e-06	.	.	.	.	.	.	.	.	.	.	.	.	.	.
UH47_02850	N-acetylmuramoyl-L-alanine amidase		.	.	-2.14225	2.87827e-12	.	.	.	.	.	.	.	.	.	.	-2.17584	1.17244e-12
UH47_02855	hypothetical protein		.	.	.	.	.	.	-1.11381	3.17143e-06	.	.	1.83176	6.97344e-08	.	.	1.4675	9.24243e-11
UH47_02860	cystathionine gamma-synthase	mccB	.	.	.	.	.	.	-1.79539	1.15482e-08	.	.	2.16921	1.41075e-07	.	.	.	.
UH47_02865	cysteine synthase	mccA	.	.	.	.	.	.	-2.14196	1.17387e-07	.	.	2.63241	4.1036e-07	.	.	.	.
UH47_02870	carboxylesterase	pnbA	.	.	.	.	.	.	.	.	.	.	.	.	.	.	.	.
UH47_02875	sodium-dependent transporter		.	.	1.87882	1.62811e-12	.	.	.	.	.	.	.	.	.	.	2.30119	2.16949e-14
UH47_02880	hypothetical protein		.	.	-1.50033	4.76031e-07	.	.	.	.	.	.	.	.	.	.	-1.67145	8.60087e-08
UH47_02885	PhoB family transcriptional regulator	kdpE	.	.	.	.	.	.	.	.	.	.	.	.	.	.	.	.
UH47_02890	histidine kinase	kdpD	.	.	.	.	.	.	.	.	.	.	.	.	.	.	.	.
UH47_02895	ATPase	kdpA	1.04675	3.02753e-05	2.28551	3.42002e-11	.	.	.	.	.	.	.	.	.	.	2.77058	4.07801e-13
UH47_02900	potassium ABC transporter ATPase	kdpB	1.22977	9.58163e-08	1.78819	3.64165e-11	.	.	.	.	.	.	.	.	1.46434	4.40706e-09	2.36999	7.98232e-14
UH47_02905	potassium-transporting ATPase subunit C	kdpC	1.32831	1.71257e-06	1.53263	1.64033e-08	.	.	.	.	.	.	.	.	1.49226	2.4634e-07	2.00233	7.39971e-11
UH47_02915	phosphotransferase	ppsR	.	.	.	.	.	.	.	.	.	.	.	.	1.5535	5.31302e-11	.	.
UH47_02920	pyruvate phosphate dikinase	ppdK	.	.	.	.	.	.	.	.	.	.	1.04411	1.42552e-05	1.63961	8.42628e-11	.	.
UH47_02925	hypothetical protein		2.023	0.00102132	3.35107	1.91522e-06	.	.	-2.1943	0.00825305	.	.	2.90917	0.00202472	2.02943	0.000871431	4.06594	5.07963e-08
UH47_02930	coagulase		.	.	.	.	.	.	-4.5153	3.45136e-14	1.47766	0.00151429	5.3705	9.72285e-13	2.04693	3.2569e-09	.	.
UH47_02935	exotoxin		-1.13064	2.77974e-05	-2.19255	7.01785e-10	.	.	-3.877	3.88982e-13	1.3485	0.00534672	5.21851	1.55612e-12	.	.	.	.
UH47_02940	aspartate alpha-decarboxylase	panD	-1.69074	3.11357e-11	-1.4457	2.33472e-11	.	.	.	.	.	.	.	.	-1.39584	3.81915e-10	-1.32911	4.74361e-11
UH47_02945	pantoate--beta-alanine ligase	panC	-1.5385	6.96735e-12	-1.47044	1.80417e-12	.	.	.	.	.	.	.	.	-1.33073	5.45381e-11	-1.52528	5.16168e-13
UH47_02950	3-methyl-2-oxobutanoate hydroxymethyltransferase	panB	-1.2149	1.42304e-09	-1.45526	1.11873e-11	.	.	.	.	.	.	.	.	-1.2463	8.48836e-10	-1.51653	2.8173e-12
UH47_02955	2-dehydropantoate 2-reductase	panE	.	.	.	.	.	.	-1.17334	3.90699e-09	.	.	1.56491	6.01117e-09	.	.	.	.
UH47_02960	6-phospho-alpha-glucosidase	glvA	1.68404	2.22855e-09	1.3658	6.59042e-09	.	.	.	.	.	.	.	.	1.38736	5.77716e-08	1.94402	6.28686e-12
UH47_02965	PTS alpha-glucoside transporter subunit IIBC		1.3984	0.00190301	1.72009	3.5437e-06	.	.	1.27227	0.000671065	.	.	.	.	.	.	2.34527	1.37771e-08
UH47_02970	RpiR family transcriptional regulator	glvR	.	.	.	.	.	.	.	.	.	.	1.38009	2.10539e-06	.	.	.	.
UH47_02975	membrane protein		1.13002	3.59012e-09	1.3104	7.79718e-11	.	.	.	.	.	.	1.15474	1.47898e-06	.	.	1.99763	2.20658e-14
UH47_02980	Zn-dependent hydrolase		2.00399	8.72666e-12	2.91718	3.05562e-15	.	.	.	.	.	.	.	.	1.90356	2.01298e-11	3.56255	6.35566e-17
UH47_02985	dihydroneopterin aldolase		2.03843	5.92458e-06	4.069	9.579e-11	.	.	.	.	.	.	.	.	2.41256	3.36518e-07	4.65701	3.81129e-12
UH47_02990	cytoplasmic protein		1.76732	1.75835e-06	1.79565	3.21891e-08	.	.	.	.	.	.	.	.	1.9837	2.66299e-07	2.51084	3.92482e-11
UH47_02995	membrane protein		1.4032	1.802e-10	1.74189	5.82329e-13	.	.	.	.	.	.	.	.	1.58852	2.03275e-11	2.28185	2.4369e-15
UH47_03000	arabinose transporter permease	ydhP	1.28253	8.37165e-11	1.66778	1.2663e-13	.	.	.	.	.	.	.	.	1.40728	1.81025e-11	2.1513	9.5294e-16
UH47_03005	hypothetical protein		1.00079	7.95084e-07	1.4659	1.07037e-09	.	.	1.41013	1.2688e-08	.	.	-1.11502	2.56068e-05	.	.	1.76102	1.94491e-11
UH47_03010	beta-lactamase	blaZ	1.51482	5.37371e-07	1.21763	4.55455e-06	.	.	.	.	.	.	1.62404	5.09919e-05	1.60203	2.6494e-07	2.40538	7.59996e-11
UH47_03015	beta-lactamase	blaR1	.	.	.	.	.	.	.	.	.	.	.	.	.	.	.	.
UH47_03020	CopY family transcriptional regulator	blaI	.	.	.	.	.	.	.	.	.	.	.	.	.	.	.	.
UH47_03025	transposon DNA-invertase		.	.	.	.	.	.	.	.	.	.	.	.	.	.	.	.
UH47_03030	transposase		.	.	.	.	.	.	.	.	.	.	.	.	.	.	.	.
UH47_03035	ATP-binding protein		.	.	.	.	.	.	.	.	.	.	.	.	1.11743	3.73549e-06	.	.
UH47_03040	multidrug MFS transporter		-2.22096	3.16409e-12	-1.33831	1.48463e-09	.	.	.	.	.	.	.	.	-2.1578	4.04735e-12	-1.4311	3.49111e-10
UH47_03045	peptide ABC transporter ATP-binding protein	nikE	-1.14723	3.16876e-10	.	.	.	.	.	.	.	.	.	.	-1.39703	1.50579e-11	.	.
UH47_03050	peptide ABC transporter ATP-binding protein	nikD	-1.38754	2.97059e-09	.	.	.	.	.	.	.	.	.	.	-1.50384	7.32463e-10	.	.
UH47_03055	peptide ABC transporter permease	nikC	-1.70264	1.78008e-08	-1.16615	1.19937e-06	.	.	.	.	.	.	.	.	-1.86951	4.02745e-09	.	.
UH47_03060	nickel transporter permease NikB	nikB	-1.76834	3.77182e-10	-1.03675	3.10447e-07	.	.	.	.	.	.	.	.	-1.90374	1.05561e-10	.	.
UH47_03065	nickel ABC transporter substrate-binding protein	nikA	-2.01412	8.1793e-12	-1.41696	4.34193e-10	.	.	.	.	.	.	.	.	-2.30622	1.48547e-12	-1.52231	8.5784e-11
UH47_03070	hypothetical protein		-3.22632	1.39848e-13	-1.93195	1.29402e-11	.	.	.	.	.	.	.	.	-3.38325	6.74069e-14	-2.09863	2.12285e-12
UH47_03075	ribosomal RNA methyltransferase FmrO domain protein		-2.06498	2.90511e-11	-1.43347	2.54404e-09	.	.	.	.	.	.	.	.	-2.53418	2.34076e-12	-1.54447	5.94147e-10
UH47_03080	diaminopimelate epimerase		-1.06696	4.96028e-09	.	.	.	.	.	.	.	.	.	.	-1.47058	3.53941e-11	.	.
UH47_03085	hypothetical protein		.	.	.	.	-1.36741	1.97317e-07	-1.60905	5.0261e-11	.	.	1.75396	4.75715e-09	.	.	.	.
UH47_03090	glutamine amidotransferase		1.73076	1.53078e-10	2.16716	8.68004e-13	.	.	.	.	.	.	.	.	1.33084	1.4068e-08	2.41691	5.91422e-14
UH47_03095	amino acid permease		.	.	.	.	.	.	.	.	.	.	.	.	.	.	.	.
UH47_03100	lipase		.	.	-1.09178	1.66947e-06	.	.	.	.	.	.	.	.	.	.	-1.30685	9.5257e-08
UH47_03105	peptidase		-1.08793	1.31735e-06	-2.30848	3.46766e-12	.	.	-2.1605	5.23633e-11	.	.	2.16917	2.30671e-08	.	.	-2.29981	1.99599e-12
UH47_03110	alpha/beta hydrolase	nuc	.	.	.	.	.	.	-1.03508	3.97898e-08	.	.	.	.	.	.	.	.
UH47_03115	permease	eta	.	.	-3.43823	3.83333e-16	.	.	.	.	.	.	.	.	.	.	-2.89658	1.53282e-15
UH47_03125	pathogenicity island protein		.	.	2.09705	2.33011e-13	.	.	.	.	.	.	.	.	.	.	1.98586	3.6479e-13
UH47_03130	hypothetical protein		1.71899	7.56484e-10	2.98297	7.44956e-15	.	.	.	.	.	.	.	.	1.4668	1.15362e-08	2.92821	6.1973e-15
UH47_03135	hypothetical protein		1.62918	2.24592e-07	2.90759	1.0169e-12	.	.	.	.	.	.	.	.	1.57364	3.47738e-07	2.88007	6.33964e-13
UH47_03140	pathogenicity island protein		1.45733	0.00023949	2.79645	1.42095e-08	.	.	.	.	.	.	.	.	1.25044	0.00110311	2.93675	4.28218e-09
UH47_03145	pathogenicity island protein		2.01879	2.47458e-05	3.99446	5.14889e-10	.	.	.	.	.	.	.	.	1.85292	6.97397e-05	3.91493	4.74811e-10
UH47_03150	antirepressor		2.60899	2.63149e-07	4.26444	1.74012e-11	.	.	.	.	.	.	.	.	2.49069	5.12641e-07	4.08001	2.06746e-11
UH47_03155	hypothetical protein		2.02036	1.1446e-05	3.9048	4.61775e-11	.	.	.	.	.	.	.	.	2.06959	7.05695e-06	3.94232	1.96851e-11
UH47_03160	DNA-binding protein		2.40591	1.19272e-05	4.08997	3.34118e-10	.	.	.	.	.	.	.	.	2.4666	7.33129e-06	4.22959	1.03783e-10
UH47_03170	integrase		.	.	.	.	.	.	.	.	.	.	.	.	.	.	.	.
UH47_03175	GMP synthase	guaA	.	.	.	.	.	.	.	.	.	.	.	.	.	.	.	.
UH47_03180	inosine-5-monophosphate dehydrogenase		.	.	.	.	.	.	.	.	.	.	.	.	.	.	.	.
UH47_03185	xanthine permease	pbuX	.	.	.	.	.	.	.	.	.	.	.	.	.	.	.	.
UH47_03190	xanthine phosphoribosyltransferase	xpt	.	.	.	.	.	.	-1.1302	5.23633e-11	.	.	.	.	.	.	.	.
UH47_03195	hypothetical protein		.	.	-1.49968	6.59399e-08	.	.	1.24522	6.34217e-06	.	.	-1.02224	0.00233055	.	.	-1.2767	6.41322e-07
UH47_03200	hypothetical protein		.	.	-1.30846	1.76797e-09	.	.	.	.	.	.	.	.	.	.	-1.49649	1.377e-10
UH47_03205	DNA-binding protein		.	.	.	.	.	.	.	.	.	.	.	.	.	.	.	.
UH47_03210	glycine oxidase	thiO	.	.	.	.	.	.	.	.	.	.	.	.	.	.	.	.
UH47_03215	sodium:dicarboxylate symporter		.	.	.	.	.	.	.	.	.	.	.	.	.	.	.	.
UH47_03220	bacteriocin ABC transporter ATP-binding protein		1.37764	1.51985e-08	1.23982	6.9245e-09	.	.	.	.	.	.	.	.	1.10848	4.99852e-07	1.30445	2.02759e-09
UH47_03225	hypothetical protein		1.46802	6.62317e-06	1.96128	3.55056e-09	.	.	.	.	.	.	.	.	1.36216	1.70442e-05	2.38321	5.60572e-11
UH47_03230	bacteriocin-associated integral membrane protein		.	.	1.4435	6.70847e-08	.	.	.	.	.	.	.	.	.	.	1.68887	3.04654e-09
UH47_03235	bacteriocin transporter		.	.	.	.	.	.	.	.	.	.	.	.	.	.	.	.
UH47_03240	NADPH-dependent oxidoreductase	nfrA1	-1.11547	1.45339e-09	.	.	.	.	.	.	.	.	.	.	-1.54416	1.10142e-11	-1.03733	4.05251e-10
UH47_03245	alkyl hydroperoxide reductase		.	.	.	.	.	.	.	.	.	.	.	.	.	.	.	.
UH47_03250	NADH dehydrogenase	ahpF	.	.	.	.	.	.	.	.	.	.	.	.	.	.	.	.
UH47_03255	hypothetical protein		.	.	-1.57638	2.23803e-12	.	.	.	.	.	.	.	.	.	.	-1.48042	3.22326e-12
UH47_03260	biotin synthase	bioB	.	.	.	.	.	.	.	.	.	.	.	.	.	.	1.14923	1.88016e-08
UH47_03265	iron chaperone		.	.	-1.20481	3.45581e-08	.	.	.	.	.	.	.	.	.	.	-1.07104	1.5177e-07
UH47_03270	methionine ABC transporter ATP-binding protein	metN	.	.	.	.	.	.	.	.	.	.	.	.	.	.	.	.
UH47_03275	methionine ABC transporter permease	metI	1.0904	1.38516e-05	.	.	.	.	.	.	.	.	.	.	1.37093	3.9674e-07	.	.
UH47_03280	methionine ABC transporter substrate-binding protein	metQ	.	.	.	.	.	.	.	.	.	.	.	.	1.27386	3.96583e-07	.	.
UH47_03285	adenosine deaminase	add	.	.	1.77689	6.20029e-14	.	.	-1.02506	5.86545e-08	.	.	1.51693	9.42763e-09	1.24384	1.51239e-10	2.26876	6.22757e-16
UH47_03290	catalase	katE	3.45928	8.2485e-13	3.46364	2.54078e-14	.	.	1.60331	1.64212e-07	.	.	-1.24317	0.000139862	3.0583	7.03019e-12	3.82379	2.82952e-15
UH47_03295	hypothetical protein		1.85465	5.51985e-11	2.78192	1.94232e-14	.	.	.	.	.	.	.	.	1.64751	4.09243e-10	3.44912	4.75943e-16
UH47_03300	30S ribosomal protein S18		.	.	.	.	.	.	.	.	.	.	.	.	.	.	.	.
UH47_03305	single-stranded DNA-binding protein	ssb	.	.	.	.	.	.	.	.	.	.	.	.	.	.	.	.
UH47_03320	ABC transporter permease		1.54397	1.0121e-10	1.5071	1.87761e-11	.	.	.	.	.	.	.	.	1.19023	7.79219e-09	1.84333	3.1316e-13
UH47_03325	ABC transporter ATP-binding protein		1.91038	4.35872e-13	.	.	.	.	.	.	.	.	.	.	1.61405	6.27381e-12	.	.
UH47_03330	hypothetical protein		.	.	.	.	.	.	.	.	.	.	.	.	.	.	.	.
UH47_03335	hypothetical protein		.	.	.	.	.	.	.	.	.	.	.	.	.	.	1.38819	8.08472e-07
UH47_03340	hypothetical protein		.	.	.	.	.	.	.	.	.	.	.	.	.	.	1.23178	2.37119e-07
UH47_03345	hypothetical protein		.	.	2.23604	8.6126e-06	.	.	.	.	.	.	.	.	1.27006	0.0012379	2.6712	4.33437e-07
UH47_03350	hypothetical protein		.	.	2.12496	1.78782e-06	.	.	.	.	.	.	.	.	.	.	2.36806	2.41582e-07
UH47_03355	GTP-binding protein	ychF	.	.	.	.	.	.	.	.	.	.	.	.	.	.	.	.
UH47_03360	hypothetical protein		.	.	.	.	.	.	.	.	.	.	.	.	.	.	.	.
UH47_03365	mechanosensitive ion channel protein MscS	mscS	.	.	.	.	.	.	.	.	.	.	.	.	.	.	.	.
UH47_03370	chromosome partitioning protein ParB	parB	.	.	.	.	.	.	.	.	.	.	.	.	.	.	.	.
UH47_03375	cystathionine gamma-synthase	metB	1.17826	9.45092e-10	1.18409	2.44495e-10	.	.	.	.	.	.	.	.	.	.	1.56381	6.7054e-13
UH47_03380	cystathionine gamma-synthase	metC	.	.	.	.	.	.	.	.	.	.	.	.	.	.	1.15179	3.76234e-09
UH47_03385	homocysteine methyltransferase	metF	.	.	.	.	.	.	.	.	.	.	.	.	.	.	.	.
UH47_03390	5-methyltetrahydropteroyltriglutamate-- homocysteine methyltransferase	metE	.	.	.	.	.	.	.	.	.	.	.	.	.	.	1.08766	5.93079e-11
UH47_03395	urease accessory protein UreD	ureD	-1.1877	1.75851e-08	-1.52742	1.57241e-11	.	.	.	.	.	.	.	.	.	.	-1.32065	7.95766e-11
UH47_03400	urease accessory protein UreG	ureG	-1.53669	3.22995e-08	-2.01836	7.06879e-12	.	.	.	.	.	.	.	.	.	.	-2.14609	1.47927e-12
UH47_03405	urease accessory protein UreF	ureF	-1.30323	1.59642e-06	-1.98897	5.6651e-11	.	.	.	.	.	.	.	.	.	.	-1.8324	9.58496e-11
UH47_03410	urease accessory protein UreE	ureE	-1.31585	6.21101e-09	-1.80159	8.85744e-13	.	.	.	.	.	.	.	.	.	.	-1.31879	5.25806e-11
UH47_03415	hypothetical protein		-2.51101	1.27774e-08	-2.71311	2.7233e-09	.	.	.	.	.	.	.	.	-2.48318	1.5635e-08	-3.65772	1.01933e-11
UH47_03425	MarR family transcriptional regulator	mhqR	1.7395	2.90576e-12	.	.	.	.	.	.	.	.	.	.	2.12411	2.20433e-13	1.66557	6.45644e-13
UH47_03430	glyoxalase		1.97049	1.38824e-12	.	.	.	.	1.07257	3.03832e-08	.	.	.	.	2.36583	1.29399e-13	1.62572	3.92644e-12
UH47_03435	hypothetical protein		1.84662	1.03235e-11	.	.	.	.	.	.	.	.	.	.	2.26307	6.50885e-13	1.68827	5.6811e-12
UH47_03440	carboxylesterase		1.69819	1.62714e-12	.	.	.	.	1.02557	6.35805e-09	.	.	.	.	2.05883	1.35532e-13	1.52114	1.15877e-12
UH47_03450	chromosome partitioning protein ParB	parB	1.54135	2.05886e-11	2.08171	2.57027e-14	.	.	.	.	.	.	.	.	1.23918	7.23719e-10	1.8329	1.42769e-13
UH47_03455	16S rRNA methyltransferase	gidB	1.55846	5.95999e-13	2.22899	3.08815e-16	.	.	.	.	.	.	.	.	1.28498	1.43854e-11	1.9729	1.25316e-15
UH47_03460	tRNA uridine 5-carboxymethylaminomethyl modification protein	gidA	2.12903	3.56922e-14	2.92132	1.51597e-17	.	.	.	.	.	.	.	.	1.88845	2.37899e-13	2.645	6.35566e-17
UH47_03465	tRNA modification GTPase	mnmE	2.52454	5.60371e-16	3.28098	5.11569e-19	.	.	.	.	.	.	.	.	2.33341	1.60863e-15	3.08487	1.19771e-18
UH47_03470	ribonuclease P	rnpA	3.0461	1.76347e-16	3.71159	5.11569e-19	.	.	.	.	.	.	1.12197	1.59637e-06	2.88294	2.88344e-16	4.03578	1.23688e-19
UH47_03475	50S ribosomal protein L34		1.53668	1.29483e-09	1.82917	2.92056e-11	.	.	-1.17657	9.1589e-08	.	.	1.40108	3.54393e-06	1.35487	1.10723e-08	2.05368	2.09643e-12
UH47_03480	chromosomal replication initiation protein	dnaA	.	.	.	.	.	.	.	.	.	.	.	.	.	.	.	.
UH47_03485	DNA polymerase III subunit beta		.	.	.	.	.	.	.	.	.	.	.	.	.	.	.	.
UH47_03490	protein-disulfide isomerase		.	.	-1.76275	1.29612e-13	.	.	.	.	.	.	.	.	.	.	-2.13149	4.62602e-15
UH47_03495	RNA-binding protein		-1.38893	1.45339e-09	-1.77783	2.19212e-12	.	.	.	.	.	.	.	.	-1.39536	1.11778e-09	-2.56903	5.92978e-15
UH47_03500	recombinase RecF	recF	-1.27321	5.5188e-10	-1.37414	6.52022e-11	.	.	.	.	.	.	.	.	-1.24322	8.2708e-10	-2.00514	5.46618e-14
UH47_03505	DNA gyrase subunit B	gyrB	-1.42467	1.72641e-10	-1.2204	1.48461e-09	.	.	.	.	.	.	.	.	-1.42079	1.8642e-10	-1.82831	6.39719e-13
UH47_03510	DNA gyrase subunit A	gyrA	-1.30231	2.83888e-10	-1.26106	5.27118e-10	.	.	.	.	.	.	.	.	-1.3624	1.51239e-10	-1.80342	5.04672e-13
UH47_03515	carbohydrate kinase		2.22185	1.57455e-12	3.37923	5.73386e-16	.	.	.	.	.	.	.	.	2.49784	3.94181e-13	3.93614	3.67048e-17
UH47_03520	histidine ammonia-lyase	hutH	.	.	.	.	.	.	1.37978	1.33228e-11	.	.	-1.1574	1.35725e-07	.	.	.	.
UH47_03530	azaleucine resistance protein AzlC		.	.	.	.	.	.	.	.	.	.	.	.	.	.	.	.
UH47_03535	membrane protein		.	.	.	.	.	.	.	.	.	.	.	.	.	.	.	.
UH47_03540	homoserine acetyltransferase	metX	1.02138	1.0742e-06	1.32614	1.78361e-09	.	.	.	.	.	.	.	.	1.11835	2.37649e-07	1.77489	4.94253e-12
UH47_03545	membrane protein		.	.	.	.	.	.	.	.	.	.	.	.	.	.	.	.
UH47_03550	hypothetical protein		.	.	.	.	.	.	.	.	.	.	.	.	.	.	.	.
UH47_03555	50S ribosomal protein L9		.	.	.	.	.	.	.	.	.	.	.	.	.	.	.	.
UH47_03560	DNA helicase	dnaB	1.15384	2.21613e-10	.	.	.	.	.	.	.	.	.	.	1.16559	2.13866e-10	1.07329	1.25255e-10
UH47_03570	membrane protein		1.64487	1.76951e-12	.	.	.	.	.	.	.	.	1.04553	1.37152e-06	1.4285	1.87531e-11	.	.
UH47_03585	hypothetical protein		.	.	.	.	.	.	.	.	.	.	.	.	.	.	.	.
UH47_03590	PhoP family transcriptional regulator	vicR	.	.	-1.13365	1.49901e-09	.	.	.	.	.	.	.	.	.	.	-1.4886	9.50647e-12
UH47_03595	histidine kinase	vicK	.	.	.	.	.	.	.	.	.	.	.	.	.	.	-1.23406	3.03701e-11
UH47_03600	hypothetical protein		.	.	.	.	.	.	.	.	.	.	.	.	.	.	.	.
UH47_03605	hypothetical protein		.	.	.	.	.	.	.	.	.	.	.	.	.	.	.	.
UH47_03610	metallohydrolase		.	.	.	.	.	.	.	.	.	.	.	.	.	.	.	.
UH47_03615	50S rRNA methyltransferase	rlmH	.	.	-1.54395	1.22855e-09	.	.	.	.	.	.	.	.	.	.	-1.41323	2.8877e-09
UH47_03620	hypothetical protein		-2.23449	5.64492e-09	-2.18065	4.87821e-10	.	.	.	.	.	.	.	.	-1.94177	2.93591e-08	-2.23231	2.1083e-10
UH47_03625	hypothetical protein		.	.	.	.	.	.	.	.	.	.	.	.	.	.	1.49298	6.03822e-06
UH47_03630	integrase		.	.	.	.	.	.	.	.	.	.	.	.	.	.	.	.
UH47_03635	nucleoid-structuring protein H-NS		.	.	.	.	.	.	.	.	.	.	1.35109	5.42859e-05	.	.	1.47085	5.10038e-09
UH47_03640	glycerophosphodiester phosphodiesterase		-3.9067	1.46591e-10	-2.13282	3.83078e-08	.	.	.	.	.	.	.	.	-3.95031	9.03104e-11	-2.86498	4.29319e-10
UH47_03645	hypothetical protein		-4.35632	5.92067e-09	-1.90365	1.63346e-06	.	.	.	.	.	.	.	.	-4.28512	3.80774e-09	-3.00375	8.64656e-09
UH47_03650	peptidase	pbp5	1.56126	4.97148e-13	.	.	.	.	.	.	.	.	.	.	1.7693	1.14872e-13	1.1866	6.52273e-12
UH47_03655	methicillin resistance protein	blaR1	.	.	.	.	.	.	.	.	.	.	1.18247	0.000354966	.	.	1.41927	5.33213e-08
UH47_03660	CopY family transcriptional regulator	blaI	.	.	.	.	.	.	.	.	.	.	.	.	.	.	.	.
UH47_03665	XylR family transcriptional regulator		-2.372	1.83426e-07	-1.20686	5.62685e-05	.	.	.	.	.	.	1.11336	0.00992131	-1.94812	8.6738e-07	-1.07744	0.000159775
UH47_03670	rhodanese		1.55598	0.000756016	1.95754	7.57791e-06	.	.	.	.	.	.	1.79277	0.00355143	1.93176	4.73872e-05	3.01119	2.97574e-09
UH47_03675	metallo-beta-lactamase		.	.	1.62356	3.35435e-07	.	.	.	.	.	.	.	.	1.00522	0.000716354	2.33035	3.013e-10
UH47_03680	dihydroneopterin aldolase		1.42432	1.81622e-05	2.96744	5.40317e-11	.	.	.	.	.	.	1.1917	0.00438452	1.93612	1.18182e-07	4.06028	5.70709e-14
UH47_03685	cytoplasmic protein		1.08939	0.00314285	1.15291	0.000794722	.	.	.	.	.	.	1.08452	0.0272995	1.93911	2.44027e-06	2.19435	6.91085e-08
UH47_03695	hypothetical protein		2.01879	0.000173131	2.55677	7.55139e-06	.	.	.	.	.	.	.	.	2.3183	2.50858e-05	3.82932	6.14901e-09
UH47_03700	hypothetical protein		1.80074	6.2727e-08	2.38972	1.07301e-10	.	.	.	.	.	.	1.31828	0.000496061	2.19963	1.70012e-09	3.4007	7.12007e-14
UH47_03705	hypothetical protein		1.37243	4.51563e-05	2.95791	5.94027e-10	.	.	.	.	.	.	1.85285	0.000584267	1.6077	4.25872e-06	4.10948	5.73423e-13
UH47_03710	hypothetical protein		1.60465	4.18591e-06	3.26348	4.04512e-11	.	.	-1.19572	0.0104961	.	.	2.47235	2.43711e-05	1.96256	1.5515e-07	4.54012	3.79143e-14
UH47_03715	recombinase RecB		.	.	1.20921	2.36445e-10	.	.	.	.	.	.	.	.	1.03223	1.71096e-08	1.83867	6.44876e-14
UH47_03720	recombinase RecA		1.1095	3.86199e-07	1.02785	1.60512e-07	.	.	.	.	.	.	.	.	1.07905	5.58502e-07	1.60726	4.57939e-11
UH47_03725	hypothetical protein		.	.	1.1848	6.70847e-08	.	.	.	.	.	.	.	.	.	.	1.71062	5.21072e-11
UH47_03730	hypothetical protein		.	.	2.11997	1.17614e-15	.	.	.	.	.	.	.	.	.	.	2.47653	5.82732e-17
UH47_03735	hypothetical protein		.	.	.	.	.	.	.	.	.	.	.	.	.	.	.	.
UH47_03740	ACP synthase		-1.91785	3.24517e-06	-1.72251	4.11044e-07	.	.	.	.	.	.	.	.	-1.52094	2.48757e-05	-1.94863	7.43894e-08
UH47_03745	ADP-ribosyltransferase		-2.70412	1.46071e-08	-2.14228	6.81728e-09	.	.	.	.	.	.	.	.	-2.43703	2.90821e-08	-2.80415	1.75848e-10
UH47_03750	hypothetical protein	hsdM	-2.06256	6.87274e-08	-1.34851	2.07998e-06	.	.	.	.	.	.	.	.	-1.65565	9.00111e-07	-1.02364	5.73438e-05
UH47_03755	hypothetical protein		-1.997	9.62536e-06	-1.31302	4.98964e-05	.	.	.	.	.	.	.	.	-1.8512	1.46335e-05	.	.
UH47_03765	hypothetical protein	recQ	-2.83527	9.24908e-09	-2.14509	2.54793e-09	.	.	.	.	.	.	.	.	-2.53165	1.76594e-08	-2.43522	3.41932e-10
UH47_03770	N-6 DNA methylase	hsdM	-1.84447	1.06309e-09	-1.70007	9.50409e-11	.	.	.	.	.	.	.	.	-1.70107	2.46058e-09	-1.5776	1.65771e-10
UH47_03775	restriction endonuclease subunit S	hsdS	-1.72914	2.09977e-08	-1.56437	2.42184e-09	.	.	.	.	.	.	.	.	-1.63347	3.19352e-08	-1.49561	3.26639e-09
UH47_03780	DEAD/DEAH box helicase	hsdR	-2.052	1.44007e-11	-1.60746	9.105e-11	.	.	.	.	.	.	.	.	-1.95464	2.35581e-11	-1.75673	1.08566e-11
UH47_03785	30S ribosomal protein S1		-1.03483	1.40206e-06	-1.54214	3.62523e-09	.	.	.	.	.	.	.	.	-1.38295	1.62345e-08	-2.42219	6.7054e-13
UH47_03790	cytidylate kinase	cmk	-1.62549	1.47356e-10	-1.44316	5.1992e-11	.	.	.	.	.	.	.	.	-1.51203	3.27237e-10	-1.94192	2.64937e-13
UH47_03795	asparaginase		.	.	.	.	.	.	.	.	.	.	.	.	.	.	.	.
UH47_03800	hypothetical protein		.	.	.	.	.	.	.	.	.	.	.	.	.	.	.	.
UH47_03805	elastin-binding protein		.	.	.	.	.	.	.	.	.	.	.	.	.	.	.	.
UH47_03810	ATP-dependent DNA helicase RecQ	recQ	1.04499	5.3578e-10	1.47258	1.33271e-13	.	.	.	.	.	.	.	.	.	.	1.57809	2.32326e-14
UH47_03815	hypothetical protein		1.53248	1.03584e-08	2.11485	1.9692e-11	.	.	.	.	.	.	.	.	1.47183	2.07733e-08	2.53174	3.99441e-13
UH47_03820	ferredoxin	fer	1.2135	9.79167e-11	1.69188	9.08996e-14	.	.	.	.	.	.	.	.	1.08139	6.90663e-10	1.87143	1.06013e-14
UH47_03825	riboflavin transporter RibU		.	.	1.83136	2.53462e-10	.	.	.	.	.	.	.	.	.	.	1.82736	1.56377e-10
UH47_03830	histidine kinase	resE	.	.	.	.	.	.	.	.	.	.	.	.	.	.	.	.
UH47_03835	transcriptional regulator	resD	.	.	.	.	.	.	.	.	.	.	.	.	.	.	.	.
UH47_03840	pseudouridine synthase	rluB	.	.	.	.	.	.	.	.	.	.	.	.	.	.	.	.
UH47_03845	segregation and condensation protein B	scpB	.	.	.	.	.	.	.	.	.	.	.	.	1.02066	1.13638e-10	.	.
UH47_03850	segregation protein A	scpA	1.18378	7.74754e-12	1.19786	1.12053e-12	.	.	.	.	.	.	.	.	1.27325	2.83338e-12	1.37826	5.41403e-14
UH47_03855	hypothetical protein		.	.	.	.	.	.	.	.	.	.	.	.	.	.	.	.
UH47_03860	recombinase XerD	xerD	2.46649	1.5865e-14	1.6924	1.01074e-12	.	.	-1.05587	1.00594e-08	.	.	1.71313	3.52008e-09	2.56178	6.98056e-15	2.34965	2.08876e-15
UH47_03865	Fur family transcriptional regulator	fur	2.38116	2.70912e-13	1.56367	4.55938e-11	.	.	-1.17711	3.61245e-08	.	.	1.77118	2.47635e-08	2.50492	1.51306e-13	2.15774	1.00645e-13
UH47_03870	ADP-ribose pyrophosphatase	nudF	.	.	.	.	.	.	.	.	.	.	.	.	.	.	1.1412	3.67535e-09
UH47_03875	aldo/keto reductase		.	.	.	.	.	.	.	.	.	.	.	.	.	.	.	.
UH47_03880	short-chain dehydrogenase		.	.	.	.	.	.	.	.	.	.	.	.	.	.	.	.
UH47_03885	pyrroline-5-carboxylate reductase	proC	.	.	.	.	.	.	.	.	.	.	.	.	.	.	.	.
UH47_03890	ribonuclease Z	rnz	.	.	-1.23618	5.26177e-08	.	.	.	.	.	.	.	.	.	.	-1.67589	2.55006e-10
UH47_03900	AraC family transcriptional regulator		.	.	.	.	.	.	.	.	.	.	.	.	.	.	.	.
UH47_03905	hypothetical protein		.	.	.	.	.	.	.	.	.	.	.	.	.	.	.	.
UH47_03910	hypothetical protein		.	.	.	.	.	.	.	.	.	.	.	.	.	.	1.02648	3.19659e-06
UH47_03915	hypothetical protein		.	.	.	.	.	.	.	.	.	.	.	.	.	.	.	.
UH47_03920	6-phosphogluconate dehydrogenase		-1.94571	9.3607e-10	-1.14776	5.26089e-06	.	.	.	.	.	.	-1.26053	0.000351025	-1.98359	7.75773e-10	-2.11093	1.45123e-10
UH47_03925	hypothetical protein	pepT	.	.	.	.	.	.	.	.	.	.	.	.	.	.	.	.
UH47_03930	membrane protein		.	.	.	.	.	.	.	.	.	.	.	.	.	.	.	.
UH47_03935	hypothetical protein		.	.	-1.13168	2.02497e-07	.	.	.	.	.	.	.	.	.	.	-1.46784	2.18508e-09
UH47_03940	2-oxoglutarate dehydrogenase		-1.44542	2.73951e-10	-1.1101	8.30283e-09	.	.	.	.	.	.	.	.	-1.52215	1.16712e-10	-1.66803	4.63461e-12
UH47_03945	2-oxoisovalerate dehydrogenase		-1.54174	2.83888e-10	-1.27188	1.48461e-09	.	.	.	.	.	.	.	.	-1.58152	1.73005e-10	-1.87557	1.23616e-12
UH47_03950	2-oxoisovalerate dehydrogenase		-1.3424	1.7263e-10	-1.19991	1.94759e-10	.	.	.	.	.	.	.	.	-1.41884	6.55085e-11	-1.76139	1.68017e-13
UH47_03955	dihydrolipoamide dehydrogenase		-1.34108	1.65843e-10	-1.24021	1.49846e-10	.	.	.	.	.	.	.	.	-1.33637	1.58462e-10	-1.80954	1.32904e-13
UH47_03960	butyrate kinase		-1.21557	7.28159e-10	-1.09702	5.14889e-10	.	.	.	.	.	.	.	.	-1.13845	1.8206e-09	-1.53991	9.95417e-13
UH47_03965	phosphate butyryltransferase	ptb	.	.	-1.0206	1.46347e-09	.	.	.	.	.	.	.	.	-1.01517	6.06259e-09	-1.36189	6.36511e-12
UH47_03970	DNA recombination protein RecN	recN	.	.	-1.08817	2.56533e-09	.	.	.	.	.	.	.	.	-1.03991	1.28151e-08	-1.42421	1.47208e-11
UH47_03975	arginine repressor	argR	-1.17408	1.06743e-07	-1.3332	1.18183e-09	.	.	.	.	.	.	.	.	-1.24105	4.07303e-08	-1.77947	7.63368e-12
UH47_03980	1-deoxy-D-xylulose-5-phosphate synthase	dxs	-1.37158	3.37379e-10	-1.03916	3.59192e-08	.	.	.	.	.	.	.	.	-1.39143	3.18078e-10	-1.67251	4.82283e-12
UH47_03985	geranyl transferase		-1.95242	3.58442e-11	-1.2714	8.30283e-09	.	.	.	.	.	.	-1.07171	8.87051e-05	-1.81572	9.27396e-11	-2.20214	6.05064e-13
UH47_03990	exodeoxyribonuclease VII small subunit	xseB	-2.04854	1.18417e-09	-1.34669	7.04856e-08	.	.	.	.	.	.	-1.16909	0.000358054	-1.85635	3.63141e-09	-2.33196	1.79972e-11
UH47_03995	exodeoxyribonuclease VII large subunit	xseA	-1.88737	1.47356e-10	-1.34406	9.28731e-09	.	.	.	.	.	.	.	.	-1.79679	2.89365e-10	-2.11599	3.1192e-12
UH47_04000	antitermination protein NusB	nusB	-1.54666	1.64347e-09	-1.19247	1.38038e-08	.	.	.	.	.	.	.	.	-1.5078	1.97896e-09	-1.92081	5.44937e-12
UH47_04005	hypothetical protein		-1.84737	5.66474e-11	-1.2824	2.51497e-09	.	.	.	.	.	.	.	.	-1.79499	6.91266e-11	-2.10784	6.63866e-13
UH47_04010	acetyl-CoA carboxylase biotin carboxylase subunit	accC	-1.86562	5.22651e-11	-1.40823	1.94944e-09	.	.	.	.	.	.	.	.	-1.84596	6.02631e-11	-2.22812	4.93944e-13
UH47_04015	acetyl-CoA carboxylase	accB	-1.81327	3.07573e-10	-1.31982	9.03585e-09	.	.	.	.	.	.	.	.	-1.77263	3.75989e-10	-2.02349	7.38123e-12
UH47_04020	elongation factor P	efp	.	.	.	.	.	.	.	.	.	.	.	.	.	.	.	.
UH47_04025	peptidase M24	pepP	-1.63333	7.75144e-10	-1.47009	8.18749e-10	.	.	.	.	.	.	.	.	-1.63529	6.86004e-10	-1.89208	6.7314e-12
UH47_04030	hypothetical protein		.	.	.	.	.	.	-1.76421	8.6394e-10	.	.	2.02638	2.43336e-08	.	.	.	.
UH47_04035	membrane protein		.	.	.	.	.	.	-1.32133	6.07196e-06	.	.	1.77394	4.16693e-06	.	.	1.03919	2.74646e-06
UH47_04040	octanoyltransferase	lplA	.	.	.	.	.	.	.	.	.	.	.	.	.	.	.	.
UH47_04045	rhodanese		.	.	.	.	.	.	.	.	.	.	.	.	.	.	.	.
UH47_04055	glycine dehydrogenase	gcvPA	.	.	.	.	.	.	.	.	.	.	-1.24197	4.0863e-09	-1.02286	7.02961e-11	-1.48897	2.32326e-14
UH47_04060	glycine cleavage system protein T	gcvT	.	.	.	.	.	.	.	.	.	.	-1.36397	2.9149e-09	-1.00558	3.63361e-10	-1.37707	3.07095e-13
UH47_04065	shikimate kinase		.	.	.	.	.	.	.	.	.	.	.	.	.	.	.	.
UH47_04070	prepilin-type N-terminal cleavage/methylation domain-containing protein		2.75402	2.2507e-06	2.96444	5.49124e-09	.	.	.	.	.	.	.	.	2.63173	4.22305e-06	3.39528	2.72151e-10
UH47_04075	competence protein ComGD	comGD	1.8398	1.89601e-07	2.33012	1.74378e-10	.	.	.	.	.	.	.	.	1.64126	1.07939e-06	2.57389	1.39829e-11
UH47_04080	competence protein ComGC	comGC	2.21505	8.99849e-09	2.61104	2.2603e-11	.	.	.	.	.	.	.	.	1.90759	1.13292e-07	2.78645	3.16281e-12
UH47_04085	competence protein ComGB	comGB	2.35628	3.55822e-10	2.98791	4.97308e-13	.	.	.	.	.	.	.	.	2.27729	6.32035e-10	3.27246	4.97797e-14
UH47_04095	chromosome partitioning protein ParB		1.16643	2.03222e-06	1.05153	1.75781e-07	.	.	.	.	.	.	.	.	1.10168	4.22305e-06	1.24298	7.23781e-09
UH47_04100	hypothetical protein		.	.	.	.	.	.	.	.	.	.	.	.	.	.	.	.
UH47_04105	hypothetical protein		.	.	.	.	.	.	.	.	.	.	.	.	.	.	1.05221	1.56424e-06
UH47_04110	hypothetical protein		.	.	.	.	.	.	.	.	.	.	.	.	.	.	.	.
UH47_04115	hypothetical protein		.	.	.	.	.	.	.	.	.	.	.	.	.	.	.	.
UH47_04120	hypothetical protein		1.25519	1.66297e-09	1.12509	1.88506e-09	.	.	.	.	.	.	.	.	.	.	1.13703	1.08527e-09
UH47_04125	N-acetylmuramoyl-L-alanine amidase		3.79588	1.28896e-11	4.4574	7.94713e-12	.	.	.	.	.	.	.	.	3.29156	1.51239e-10	4.69456	1.50246e-12
UH47_04130	holin		2.0161	0.000477317	4.2035	2.59324e-08	.	.	.	.	.	.	.	.	2.02097	0.000410738	4.52842	4.85411e-09
UH47_04135	hypothetical protein		1.51924	0.00010626	2.9705	5.65123e-09	.	.	.	.	.	.	.	.	1.86912	5.28438e-06	3.51538	1.48083e-10
UH47_04140	hypothetical protein		1.45899	3.55123e-08	1.78902	1.19701e-10	.	.	.	.	.	.	.	.	1.44823	3.63529e-08	2.1739	1.52616e-12
UH47_04145	hypothetical protein		1.47789	0.000430792	1.93748	2.48176e-06	.	.	.	.	.	.	.	.	1.55555	0.000213979	2.40052	4.95962e-08
UH47_04150	hypothetical protein		1.70249	0.0107576	3.42388	3.02056e-05	.	.	.	.	.	.	.	.	1.93943	0.00342258	4.19658	1.07863e-06
UH47_04155	hypothetical protein		1.69303	8.64474e-06	2.40031	2.66267e-09	.	.	.	.	.	.	.	.	1.60204	1.68323e-05	2.89607	4.44518e-11
UH47_04160	peptidase		1.98547	6.2553e-08	2.63813	1.91874e-11	.	.	.	.	.	.	.	.	1.91331	1.1097e-07	3.14229	3.17254e-13
UH47_04165	holin		2.251	2.22913e-06	2.685	1.98372e-09	.	.	.	.	.	.	.	.	2.17374	3.49017e-06	2.84484	4.31338e-10
UH47_04170	tail protein		2.5862	7.79155e-07	3.56644	9.2835e-10	.	.	.	.	.	.	.	.	2.58162	7.39153e-07	4.22937	2.16662e-11
UH47_04175	phage protein		4.71024	3.89589e-05	6.73182	3.01237e-07	.	.	.	.	.	.	.	.	4.63229	4.62525e-05	7.59346	3.09992e-08
UH47_04180	phage protein		2.83839	0.0083787	5.88374	3.92454e-06	.	.	.	.	.	.	.	.	2.50771	0.0188326	7.27994	8.91443e-08
UH47_04185	tail protein		1.65013	3.13574e-05	3.29885	9.69362e-11	.	.	.	.	.	.	.	.	1.48817	0.000105044	3.9217	1.7357e-12
UH47_04190	tail protein		1.58654	0.00025555	3.24244	2.62532e-09	.	.	.	.	.	.	.	.	1.57761	0.000237918	4.14815	1.26347e-11
UH47_04195	hypothetical protein		2.41611	4.49105e-05	2.52083	3.39715e-06	.	.	.	.	.	.	1.77566	0.0168234	2.28651	8.31854e-05	3.35283	1.78227e-08
UH47_04200	phage protein		1.58882	0.000195783	1.86549	1.00279e-05	.	.	.	.	.	.	1.68904	0.00459844	1.46864	0.000426269	2.73943	1.01695e-08
UH47_04205	phage protein		1.40611	0.00313813	2.56542	2.79143e-06	.	.	.	.	.	.	1.43361	0.0461972	1.61459	0.000733618	3.33008	2.21301e-08
UH47_04210	hypothetical protein		1.1608	0.00839453	2.26335	8.25911e-06	.	.	.	.	.	.	.	.	1.24262	0.00449828	3.03319	4.34179e-08
UH47_04215	phage capsid protein		1.76297	1.74444e-05	3.02809	8.62018e-09	.	.	.	.	.	.	.	.	1.52344	0.000107502	3.18661	2.30122e-09
UH47_04220	peptidase		2.00467	5.9879e-06	2.17418	3.06584e-07	.	.	.	.	.	.	.	.	1.96254	7.36326e-06	2.25593	1.28452e-07
UH47_04225	portal protein		2.1518	1.96767e-06	3.92491	1.10925e-09	.	.	.	.	.	.	.	.	2.14964	1.8146e-06	4.56201	3.71493e-11
UH47_04230	terminase		2.46803	4.49667e-08	4.36386	9.54284e-11	.	.	.	.	.	.	.	.	2.50636	3.1586e-08	5.11624	2.28956e-12
UH47_04235	terminase		2.56571	6.88456e-06	2.76122	4.65441e-06	.	.	.	.	.	.	.	.	1.91587	0.000328464	3.8365	1.07702e-08
UH47_04240	alpha/beta hydrolase		1.82756	0.00508238	3.74226	1.38713e-05	.	.	.	.	.	.	.	.	1.76336	0.00621418	4.62333	3.50583e-07
UH47_04245	hypothetical protein		1.08241	0.000352691	1.05877	2.72239e-05	.	.	.	.	.	.	1.01089	0.00422474	1.0939	0.000268931	1.75377	5.2028e-09
UH47_04250	hypothetical protein		.	.	1.29087	0.000462649	.	.	.	.	.	.	.	.	.	.	1.83337	3.61533e-06
UH47_04255	hypothetical protein		.	.	1.26535	0.0124	.	.	.	.	.	.	.	.	.	.	1.6977	0.000921876
UH47_04260	hypothetical protein		1.43073	0.0377105	1.90409	0.0042982	.	.	.	.	.	.	.	.	1.43223	0.0344373	2.26754	0.000731271
UH47_04265	hypothetical protein		1.81852	0.000904341	1.35805	0.00224556	.	.	.	.	.	.	.	.	1.9331	0.000405003	2.10625	9.40857e-06
UH47_04270	hypothetical protein		.	.	1.473	0.00155844	.	.	.	.	.	.	.	.	.	.	2.18841	9.95974e-06
UH47_04275	hypothetical protein		.	.	2.77002	8.10755e-05	.	.	.	.	.	.	.	.	.	.	3.51791	1.91874e-06
UH47_04280	hypothetical protein		.	.	2.16413	0.00356373	.	.	.	.	.	.	.	.	.	.	2.35531	0.00151199
UH47_04285	hypothetical protein		.	.	2.06643	0.0209844	.	.	.	.	.	.	.	.	.	.	2.46972	0.00540757
UH47_04295	phage protein		.	.	.	.	.	.	.	.	.	.	.	.	.	.	2.13884	0.039562
UH47_04300	DNA replication protein DnaC	dnaC	1.88295	0.00114534	2.99502	1.14575e-05	.	.	.	.	.	.	.	.	1.92482	0.000799142	3.61395	4.48435e-07
UH47_04310	hypothetical protein		.	.	.	.	.	.	.	.	.	.	.	.	.	.	.	.
UH47_04315	hypothetical protein		.	.	.	.	.	.	.	.	.	.	.	.	.	.	.	.
UH47_04320	single-stranded DNA-binding protein	ssb	.	.	.	.	.	.	.	.	.	.	.	.	.	.	1.32177	0.048034
UH47_04325	beta-lactamase		.	.	1.65863	0.000280863	.	.	.	.	.	.	.	.	.	.	2.45708	7.84708e-07
UH47_04330	recombinase	recT	1.57103	8.75336e-07	1.84135	1.74166e-08	.	.	.	.	.	.	.	.	1.54069	1.00751e-06	2.49595	3.24759e-11
UH47_04340	ATPase		1.81353	1.80687e-06	1.9076	3.50082e-08	.	.	.	.	.	.	.	.	1.59789	1.09575e-05	2.36087	4.6989e-10
UH47_04345	hypothetical protein		2.10863	4.00591e-05	2.86986	2.95881e-08	.	.	.	.	.	.	.	.	2.14229	2.79766e-05	3.20363	2.6982e-09
UH47_04350	hypothetical protein		2.20354	1.31729e-08	3.78204	4.28781e-11	.	.	.	.	.	.	1.93417	0.00101467	2.07218	3.6526e-08	4.93992	1.30832e-13
UH47_04355	phage DNA-binding protein		2.17102	7.44963e-06	3.87421	9.42063e-09	-1.65778	0.0228279	.	.	.	.	1.80998	0.0187765	2.39114	1.41451e-06	4.959	5.25806e-11
UH47_04360	hypothetical protein		.	.	1.06829	0.0035369	.	.	.	.	.	.	1.59171	0.0057656	.	.	2.1368	4.16368e-07
UH47_04365	hypothetical protein		.	.	2.21109	0.000213332	.	.	.	.	.	.	.	.	.	.	3.12177	1.19141e-06
UH47_04370	hypothetical protein		2.81701	0.000142971	2.97556	4.29818e-05	.	.	.	.	.	.	2.45319	0.0148134	2.77103	0.00015696	4.96158	5.94758e-09
UH47_04375	transcriptional regulator		1.57409	3.9814e-10	1.93606	3.35015e-12	.	.	.	.	.	.	.	.	1.3613	4.77108e-09	2.64056	1.06957e-14
UH47_04380	toxin		1.76522	1.19302e-10	2.08552	1.64969e-12	.	.	.	.	.	.	.	.	1.55243	1.03242e-09	2.73529	1.01833e-14
UH47_04385	hypothetical protein		1.07342	8.22975e-08	.	.	.	.	.	.	.	.	1.29288	6.85228e-07	1.1109	4.32258e-08	.	.
UH47_04390	hypothetical protein		1.84823	1.29306e-08	2.05714	5.03911e-10	.	.	.	.	.	.	1.4768	0.000169135	2.02329	2.45997e-09	2.56159	4.20958e-12
UH47_04400	hydroxyacylglutathione hydrolase		-1.0289	2.51791e-10			.	.	.	.	.	.	.	.	.	.	.	.
UH47_04405	hypothetical protein		-1.10149	3.02301e-10	.	.	.	.	.	.	.	.	.	.	.	.	.	.
UH47_04410	glucokinase	glk	-1.11959	2.89074e-10	.	.	.	.	.	.	.	.	.	.	.	.	.	.
UH47_04415	hypothetical protein		.	.	.	.	.	.	.	.	.	.	.	.	.	.	.	.
UH47_04420	membrane protein	gluP	.	.	.	.	.	.	.	.	.	.	.	.	.	.	.	.
UH47_04425	5-formyltetrahydrofolate cyclo-ligase		.	.	.	.	.	.	.	.	.	.	.	.	.	.	.	.
UH47_04430	50S ribosomal protein L33		1.89854	1.50225e-06	2.09598	1.7079e-07	.	.	.	.	.	.	.	.	1.76573	4.46758e-06	2.40126	1.80706e-08
UH47_04435	PhoU family transcriptional regulator	phoU	1.38499	2.25909e-07	1.76885	3.34118e-10	.	.	.	.	.	.	.	.	1.32386	4.13983e-07	2.34351	8.17481e-13
UH47_04440	phosphate ABC transporter ATP-binding protein	pstB	1.30315	1.91458e-07	1.3816	2.26892e-09	.	.	.	.	.	.	.	.	1.42852	3.67174e-08	1.78533	1.08281e-11
UH47_04445	phosphate ABC transporter permease	pstA	1.64369	2.75625e-08	1.78428	1.00928e-09	.	.	.	.	.	.	.	.	1.65969	2.14081e-08	2.4206	1.6075e-12
UH47_04450	phosphate ABC transporter permease	pstC	1.49175	1.22626e-08	1.62206	8.98087e-10	.	.	.	.	.	.	.	.	1.53083	6.91027e-09	2.216	1.22337e-12
UH47_04455	thioredoxine reductase	pstS	1.01429	0.000211409	1.48684	4.07267e-07	.	.	.	.	.	.	1.51512	0.000215447	1.00815	0.000194984	2.33386	6.53718e-11
UH47_04460	penicillin-binding protein	pbp3	-1.70857	7.6075e-09	-1.75213	1.99626e-09	.	.	.	.	.	.	.	.	-1.29292	5.08345e-07	-2.07419	7.54213e-11
UH47_04465	superoxide dismutase		-1.41801	6.68522e-06	.	.	.	.	.	.	.	.	.	.	-1.43739	6.24965e-06	.	.
UH47_04470	4-hydroxy-3-methylbut-2-en-1-yl diphosphate synthase	gcpE	.	.	.	.	.	.	.	.	.	.	.	.	.	.	.	.
UH47_04475	Fur family transcriptional regulator	zurR	.	.	.	.	.	.	-1.10455	7.64637e-10	.	.	.	.	.	.	.	.
UH47_04480	metal ABC transporter permease	znuB	.	.	.	.	.	.	-1.27228	2.60399e-09	.	.	.	.	.	.	.	.
UH47_04485	zinc ABC transporter ATP-binding protein	znuC	.	.	.	.	.	.	-1.63164	5.19025e-10	.	.	.	.	.	.	.	.
UH47_04490	endonuclease IV	nfo	.	.	.	.	.	.	.	.	.	.	.	.	.	.	.	.
UH47_04495	DEAD/DEAH box helicase	cshB	.	.	1.29743	3.68086e-13	.	.	.	.	.	.	.	.	.	.	1.31608	1.66858e-13
UH47_04500	4-hydroxy-3-methylbut-2-enyl diphosphate reductase	ispH	.	.	.	.	.	.	.	.	.	.	.	.	.	.	.	.
UH47_04505	hypothetical protein		.	.	1.69406	3.28526e-13	.	.	.	.	.	.	.	.	.	.	1.70082	1.7858e-13
UH47_04510	tRNA methyltransferase	trmK	1.15389	4.291e-10	2.16094	3.61917e-15	.	.	.	.	.	.	.	.	1.01892	3.59512e-09	2.19811	1.65273e-15
UH47_04515	RNA polymerase sigma factor RpoD		1.72816	1.47248e-11	2.38761	1.40903e-14	.	.	.	.	.	.	.	.	1.40707	4.32994e-10	2.45213	5.79876e-15
UH47_04520	DNA primase	dnaG	1.03877	8.06579e-11	1.26366	8.68004e-13	.	.	.	.	.	.	.	.	.	.	1.29902	2.92842e-13
UH47_04525	phosphotransferase	ppsR	.	.	.	.	.	.	.	.	.	.	.	.	.	.	.	.
UH47_04530	transcriptional regulator		.	.	.	.	.	.	.	.	.	.	.	.	.	.	.	.
UH47_04535	glycyl-tRNA ligase		-1.39981	2.77028e-09	-1.03289	3.33787e-07	.	.	.	.	.	.	-1.01817	0.000154535	-1.55978	5.08933e-10	-1.81076	1.2282e-11
UH47_04540	DNA repair protein RecO	recO	.	.	.	.	.	.	.	.	.	.	.	.	.	.	.	.
UH47_04545	GTPase Era	era	.	.	.	.	.	.	.	.	.	.	.	.	.	.	.	.
UH47_04550	cytidine deaminase	cdd	.	.	.	.	.	.	.	.	.	.	.	.	.	.	.	.
UH47_04555	diacylglycerol kinase		1.14454	3.02816e-07	.	.	.	.	.	.	.	.	.	.	1.00226	2.17801e-06	.	.
UH47_04560	rRNA maturation factor	ybeY	1.02919	5.74114e-10	.	.	.	.	.	.	.	.	.	.	.	.	.	.
UH47_04565	phosphate starvation protein PhoH	phoH	1.10892	6.66543e-11	.	.	.	.	.	.	.	.	.	.	.	.	.	.
UH47_04570	hypothetical protein		.	.	.	.	.	.	.	.	.	.	.	.	.	.	.	.
UH47_04575	hypothetical protein		.	.	.	.	.	.	.	.	.	.	.	.	.	.	.	.
UH47_04580	serine protease		.	.	.	.	.	.	.	.	.	.	.	.	.	.	.	.
UH47_04590	30S ribosomal protein S21		1.12058	0.00147282			.	.	.	.	.	.	.	.	1.01504	0.00339439	.	.
UH47_04595	30S ribosomal protein S12 methylthiotransferase	mtaB	1.24455	1.48784e-09	1.56	1.86482e-11	.	.	.	.	.	.	.	.	1.07513	1.76301e-08	1.66043	3.21257e-12
UH47_04600	16S rRNA methyltransferase	rsmE	1.11538	8.58523e-12	1.52649	9.76715e-15	.	.	.	.	.	.	.	.	.	.	1.60045	2.60164e-15
UH47_04605	ribosomal protein L11 methyltransferase	prmA	.	.	.	.	.	.	.	.	.	.	.	.	.	.	.	.
UH47_04610	molecular chaperone DnaJ	dnaJ	.	.	.	.	.	.	.	.	.	.	.	.	.	.	.	.
UH47_04615	molecular chaperone DnaK	dnaK	.	.	1.0274	7.77418e-08	.	.	.	.	.	.	.	.	.	.	.	.
UH47_04620	heat shock protein GrpE		1.14098	1.58022e-08	1.35958	4.97181e-10	.	.	.	.	.	.	-1.14143	1.09887e-05	.	.	1.11438	9.68408e-09
UH47_04625	HrcA family transcriptional regulator	hrcA	1.37447	3.18765e-11	1.29965	4.77081e-11	.	.	.	.	.	.	-1.10535	1.30954e-06	1.12292	8.77007e-10	1.10699	4.29319e-10
UH47_04630	coproporphyrinogen III oxidase	hemN	1.20048	1.6098e-10	2.25843	2.19492e-15	.	.	.	.	.	.	.	.	1.07025	1.07195e-09	2.22422	1.71675e-15
UH47_04635	elongation factor 4	lepA	1.13528	9.04242e-10	1.29029	5.99773e-11	.	.	.	.	.	.	.	.	.	.	1.3318	1.84275e-11
UH47_04640	30S ribosomal protein S20		1.04125	1.06118e-06	.	.	.	.	.	.	.	.	.	.	.	.	.	.
UH47_04645	DNA polymerase III subunit delta		.	.	.	.	.	.	.	.	.	.	.	.	.	.	.	.
UH47_04650	competence protein ComEC	comEC	.	.	1.0582	3.11672e-09	.	.	.	.	.	.	.	.	.	.	1.47798	4.05933e-12
UH47_04655	competence protein ComE	comEB	-2.3716	6.96523e-10	-2.28076	2.89033e-11	.	.	.	.	.	.	.	.	-2.1549	1.60329e-09	-2.8212	9.53895e-13
UH47_04660	competence protein ComEA	comEA	1.87201	8.22911e-08	2.35573	1.13211e-10	.	.	.	.	.	.	.	.	1.81484	1.27901e-07	2.8959	1.11723e-12
UH47_04665	methyltransferase		.	.	.	.	.	.	.	.	.	.	.	.	.	.	.	.
UH47_04670	ribosomal silencing factor RsfS	ybeB	.	.	.	.	.	.	.	.	.	.	.	.	.	.	.	.
UH47_04675	HAD family hydrolase		.	.	1.03402	4.55938e-11	.	.	.	.	.	.	.	.	.	.	.	.
UH47_04680	nicotinate-nucleotide adenylyltransferase	nadD	.	.	.	.	.	.	.	.	.	.	.	.	.	.	.	.
UH47_04685	RNA-binding protein	yhbY	.	.	1.34012	5.1801e-13	.	.	.	.	.	.	.	.	.	.	1.13102	5.98364e-12
UH47_04690	shikimate dehydrogenase	aroE	.	.	1.21732	1.39703e-11	.	.	.	.	.	.	.	.	.	.	1.0674	7.07021e-11
UH47_04695	GTPase	yqeH	.	.	1.10428	1.27512e-11	.	.	.	.	.	.	.	.	.	.	.	.
UH47_04700	hypothetical protein		.	.	1.3216	4.55779e-11	.	.	.	.	.	.	.	.	.	.	1.15045	2.99109e-10
UH47_04705	5'-methylthioadenosine nucleosidase	mtnN	.	.	1.57544	3.42278e-12	.	.	.	.	.	.	.	.	.	.	1.35995	2.63227e-11
UH47_04710	iron transporter		2.08105	2.46564e-13	1.98072	3.38768e-14	.	.	.	.	.	.	.	.	1.78875	2.77526e-12	1.68603	3.01301e-13
UH47_04715	LamB/YcsF family protein		2.23751	4.32806e-13	2.13085	2.85293e-14	.	.	.	.	.	.	.	.	1.9131	5.08926e-12	1.86906	1.60731e-13
UH47_04720	acetyl-CoA carboxylase biotin carboxylase subunit	accC	1.18531	1.02766e-08	.	.	.	.	.	.	.	.	.	.	1.22993	5.26386e-09	.	.
UH47_04725	acetyl-CoA carboxylase	accB	.	.	.	.	.	.	.	.	.	.	.	.	.	.	.	.
UH47_04730	allophanate hydrolase		.	.	.	.	.	.	.	.	.	.	.	.	.	.	.	.
UH47_04735	allophanate hydrolase		1.27892	5.82894e-09	.	.	.	.	.	.	.	.	.	.	1.54512	1.88363e-10	.	.
UH47_04740	transcription elongation factor GreA	greA	.	.	1.10256	1.73324e-12	.	.	.	.	.	.	.	.	.	.	1.15478	4.11542e-13
UH47_04745	uridine kinase	udk	.	.	1.40469	6.86677e-14	.	.	.	.	.	.	.	.	.	.	1.52001	1.15311e-14
UH47_04750	protease		1.06374	2.16037e-09	1.70062	2.31606e-13	.	.	.	.	.	.	.	.	1.02882	4.34169e-09	1.79162	5.61161e-14
UH47_04755	peptidase U32		1.54688	1.17284e-10	2.38225	2.35985e-14	.	.	.	.	.	.	.	.	1.60105	7.69133e-11	2.51731	6.39374e-15
UH47_04760	methyltransferase		1.64262	1.0342e-10	2.58159	1.7754e-14	.	.	-1.10325	1.91228e-06	.	.	1.32133	7.22346e-06	1.71498	5.64182e-11	2.79967	2.92225e-15
UH47_04765	hypothetical protein		.	.	.	.	.	.	.	.	.	.	.	.	1.04973	9.32412e-07	.	.
UH47_04770	Holliday junction resolvase	ruvX	1.14077	1.922e-10			.	.	.	.	.	.	.	.	1.14168	2.11429e-10	.	.
UH47_04775	hypothetical protein		1.19107	8.72666e-12			.	.	.	.	.	.	.	.	1.15648	1.66539e-11	.	.
UH47_04785	RecD/TraA family helicase	recD	.	.	.	.	.	.	.	.	.	.	.	.	.	.	.	.
UH47_04790	tetratricopeptide domain-containing protein		.	.	.	.	.	.	.	.	.	.	.	.	.	.	.	.
UH47_04795	thiouridylase	mnmA	.	.	.	.	.	.	.	.	.	.	.	.	.	.	.	.
UH47_04800	cysteine desulfurase	iscS	.	.	.	.	.	.	.	.	.	.	.	.	.	.	1.06637	1.21557e-11
UH47_04805	hypothetical protein		.	.	.	.	.	.	.	.	.	.	.	.	.	.	.	.
UH47_04810	hypothetical protein		-1.41162	0.000124588	-1.35516	3.16272e-05	.	.	.	.	.	.	-1.43627	0.00234309	-1.72138	1.28446e-05	-2.18784	5.73414e-08
UH47_04815	2,5-diketo-D-gluconic acid reductase		-1.23065	2.13776e-10	-1.50293	1.72073e-12	.	.	.	.	.	.	.	.	-1.37669	3.4031e-11	-1.87248	2.30015e-14
UH47_04820	Rrf2 family transcriptional regulator	cymR	.	.	-1.31258	3.64165e-11	.	.	.	.	.	.	.	.	-1.054	1.27287e-08	-1.60516	7.26891e-13
UH47_04825	recombinase RarA	ycaJ	.	.	.	.	.	.	.	.	.	.	.	.	.	.	.	.
UH47_04830	ThiF family protein		.	.	.	.	.	.	.	.	.	.	.	.	.	.	.	.
UH47_04835	aspartate--tRNA ligase		-1.81875	2.95451e-11	-1.20428	1.39967e-08	.	.	.	.	.	.	.	.	-2.08005	4.04735e-12	-1.86829	3.93098e-12
UH47_04840	histidyl-tRNA synthetase		-1.76874	1.67607e-12	-1.18157	2.2627e-10	.	.	.	.	.	.	.	.	-2.02372	2.95674e-13	-1.85586	6.34818e-14
UH47_04845	cell wall amidase		-1.20343	1.72396e-08	.	.	.	.	.	.	.	.	.	.	-1.1945	2.01237e-08	-1.30212	1.20773e-09
UH47_04850	D-tyrosyl-tRNA(Tyr) deacylase	dtd	-1.42127	1.94641e-08	-1.33152	1.03332e-08	.	.	.	.	.	.	.	.	-1.24412	1.27401e-07	-1.95204	1.5931e-11
UH47_04855	GTP pyrophosphokinase	relA	-1.24234	5.53159e-07	-1.49355	1.62685e-08	.	.	.	.	.	.	.	.	.	.	-2.08757	3.96124e-11
UH47_04860	adenine phosphoribosyltransferase		.	.	.	.	.	.	.	.	.	.	.	.	.	.	.	.
UH47_04865	single-stranded-DNA exonuclease	recJ	.	.	.	.	.	.	.	.	.	.	.	.	.	.	.	.
UH47_04870	preprotein translocase subunit SecD	secDF	.	.	.	.	.	.	.	.	.	.	.	.	.	.	.	.
UH47_04875	preprotein translocase subunit YajC	yajC	.	.	.	.	.	.	.	.	.	.	.	.	.	.	.	.
UH47_04880	queuine tRNA-ribosyltransferase	tgt	.	.	.	.	.	.	.	.	.	.	.	.	.	.	.	.
UH47_04885	S-adenosylmethionine tRNA ribosyltransferase	queA	1.27974	1.86299e-12	1.17717	1.62811e-12	.	.	.	.	.	.	.	.	1.11775	1.8227e-11	1.11262	2.28956e-12
UH47_04890	ATP-dependent DNA helicase RuvB	ruvB	1.39751	1.22024e-11	1.11945	1.2189e-10	.	.	.	.	.	.	.	.	1.28066	5.31302e-11	1.05229	2.1129e-10
UH47_04895	ATP-dependent DNA helicase RuvA	ruvA	1.53603	1.02955e-12	1.14438	2.84916e-11	.	.	.	.	.	.	.	.	1.42204	4.29176e-12	1.06334	5.41535e-11
UH47_04900	ACT domain-containing protein	pheB	1.9575	3.82392e-13	1.60394	1.61316e-12	.	.	.	.	.	.	.	.	1.78648	1.89779e-12	1.59785	9.05117e-13
UH47_04905	GTPase ObgE	obgE	1.8889	1.38255e-11	1.49931	1.73718e-10	.	.	.	.	.	.	.	.	1.63921	1.39619e-10	1.47307	1.40338e-10
UH47_04910	50S ribosomal protein L27		2.2557	2.89226e-14	1.59677	2.81182e-12	.	.	.	.	.	.	.	.	1.67448	2.77282e-12	1.52807	3.18699e-12
UH47_04915	hypothetical protein	ysxB	2.10558	7.89955e-14	1.76059	3.94627e-13	.	.	.	.	.	.	.	.	1.57599	5.63497e-12	1.70814	3.70528e-13
UH47_04920	50S ribosomal protein L21		1.98473	1.38506e-14	1.77041	2.01415e-14	.	.	.	.	.	.	.	.	1.46894	1.63114e-12	1.69265	2.84773e-14
UH47_04925	rod shape-determining protein MreD	mreD	.	.	.	.	.	.	.	.	.	.	.	.	.	.	.	.
UH47_04930	rod shape-determining protein MreC	mreC	-1.07852	7.67804e-10	.	.	.	.	.	.	.	.	.	.	.	.	-1.38917	1.22398e-12
UH47_04935	hypothetical protein		.	.	.	.	.	.	-1.11941	3.36222e-10	.	.	1.04756	3.51079e-07	.	.	.	.
UH47_04940	membrane protein		.	.	.	.	.	.	.	.	.	.	.	.	.	.	.	.
UH47_04945	hypothetical protein		.	.	.	.	.	.	.	.	.	.	.	.	.	.	.	.
UH47_04950	hypothetical protein	radC	3.30803	4.13223e-12	4.30724	3.42035e-15	.	.	-1.00146	0.00449444	.	.	1.18088	0.00292026	3.05121	1.66539e-11	4.48665	1.02024e-15
UH47_04955	folylpolyglutamate synthase	folC	.	.	.	.	.	.	.	.	.	.	.	.	.	.	.	.
UH47_04965	DNA-3-methyladenine glycosylase	tag	.	.	1.39529	1.94713e-11	.	.	.	.	.	.	.	.	.	.	1.52738	1.79988e-12
UH47_04970	aminopeptidase		1.54587	5.85971e-12	2.19662	3.73496e-15	.	.	.	.	.	.	.	.	1.66607	2.19625e-12	2.62592	1.1311e-16
UH47_04975	glutamate-1-semialdehyde aminotransferase	hemL	.	.	.	.	.	.	.	.	.	.	.	.	.	.	.	.
UH47_04980	delta-aminolevulinic acid dehydratase	hemB	.	.	.	.	.	.	.	.	.	.	.	.	.	.	.	.
UH47_04985	uroporphyrinogen III synthase	hemD	.	.	.	.	.	.	.	.	.	.	.	.	.	.	.	.
UH47_04990	porphobilinogen deaminase	hemC	.	.	.	.	.	.	.	.	.	.	.	.	.	.	.	.
UH47_04995	cytochrome C assembly protein	hemX	.	.	.	.	.	.	.	.	.	.	.	.	.	.	.	.
UH47_05000	glutamyl-tRNA reductase	hemA	.	.	.	.	.	.	.	.	.	.	.	.	.	.	.	.
UH47_05005	GTP-binding protein	engB	.	.	.	.	.	.	.	.	.	.	.	.	.	.	.	.
UH47_05010	ATP-dependent protease	clpX	.	.	1.4459	4.06903e-13	.	.	.	.	.	.	.	.	.	.	1.57096	5.68309e-14
UH47_05020	hypothetical protein		1.32441	2.09761e-07	1.97733	1.09622e-10	.	.	.	.	.	.	.	.	1.36648	1.42209e-07	2.3365	3.39005e-12
UH47_05025	DNA mismatch repair protein MutT		1.48565	2.07362e-08	1.98348	6.88787e-11	.	.	.	.	.	.	.	.	1.48741	2.35422e-08	2.34061	2.13134e-12
UH47_05030	CDP-diacylglycerol--glycerol-3-phosphate 3-phosphatidyltransferase	pgsA	-1.27369	4.53433e-12	.	.	.	.	.	.	.	.	.	.	-1.10566	3.53959e-11	-1.28172	2.9139e-13
UH47_05035	transcriptional regulator		-1.70066	8.11618e-12	-1.06067	1.89862e-09	.	.	.	.	.	.	.	.	-1.76595	4.29176e-12	-1.77676	2.68559e-13
UH47_05040	hypothetical protein		-1.65181	5.09924e-12	.	.	.	.	.	.	.	.	.	.	-1.66468	4.51787e-12	-1.7258	2.26874e-13
UH47_05045	3-oxoacyl-ACP reductase	fabG	-1.64895	2.89621e-11	-1.16688	1.38452e-09	.	.	.	.	.	.	.	.	-1.68235	1.86043e-11	-1.92886	2.32998e-13
UH47_05050	zinc protease		-1.56887	2.18174e-09	-1.33695	8.77584e-09	.	.	.	.	.	.	-1.19396	4.89087e-05	-1.6726	7.74626e-10	-2.23981	1.13369e-12
UH47_05055	zinc protease		-1.8794	8.53446e-10	-1.38809	2.25089e-08	.	.	.	.	.	.	-1.26134	8.84784e-05	-1.93483	5.03416e-10	-2.39598	2.98592e-12
UH47_05060	transcriptional regulator		.	.	.	.	.	.	.	.	.	.	.	.	.	.	-1.41126	9.2889e-12
UH47_05065	cell division protein FtsK	ftsK	.	.	.	.	.	.	.	.	.	.	.	.	.	.	-1.3253	8.48457e-13
UH47_05070	Zn-dependent hydrolase	rnj	.	.	.	.	.	.	.	.	.	.	.	.	.	.	-1.45495	8.57553e-14
UH47_05080	30S ribosomal protein S15		1.85943	1.49559e-09	1.38758	1.47022e-07	.	.	.	.	.	.	.	.	1.42666	1.13039e-07	1.27275	4.68849e-07
UH47_05085	riboflavin biosynthesis protein RibF	ribF	.	.	.	.	.	.	.	.	.	.	.	.	.	.	.	.
UH47_05090	tRNA pseudouridine synthase B	truB	1.11473	9.10006e-11	1.44938	2.66398e-13	.	.	.	.	.	.	.	.	.	.	1.40453	2.61324e-13
UH47_05095	ribosome-binding factor A	rbfA	2.03159	2.89621e-11	1.67171	2.54322e-10	.	.	.	.	.	.	.	.	1.84288	1.42609e-10	1.96349	9.27072e-12
UH47_05100	hypothetical protein		.	.	.	.	.	.	.	.	.	.	.	.	.	.	.	.
UH47_05105	translation initiation factor IF-2	infB	.	.	.	.	.	.	.	.	.	.	.	.	.	.	.	.
UH47_05110	50S ribosomal protein L7		.	.	.	.	.	.	.	.	.	.	.	.	.	.	.	.
UH47_05115	DNA-binding protein	ylxR	.	.	.	.	.	.	.	.	.	.	.	.	.	.	.	.
UH47_05120	transcription elongation factor NusA	nusA	.	.	.	.	.	.	.	.	.	.	.	.	.	.	.	.
UH47_05125	ribosome maturation protein RimP	rimP	.	.	.	.	.	.	.	.	.	.	.	.	.	.	.	.
UH47_05130	DNA polymerase III PolC		.	.	.	.	.	.	.	.	.	.	.	.	.	.	.	.
UH47_05135	prolyl-tRNA synthetase		.	.	.	.	.	.	.	.	.	.	.	.	.	.	.	.
UH47_05140	zinc metalloprotease	rseP	.	.	.	.	.	.	.	.	.	.	.	.	.	.	.	.
UH47_05145	1-deoxy-D-xylulose 5-phosphate reductoisomerase	dxr	.	.	.	.	.	.	.	.	.	.	.	.	.	.	-1.32188	3.1316e-13
UH47_05150	phosphatidate cytidylyltransferase		.	.	.	.	.	.	.	.	.	.	.	.	.	.	-1.2419	1.19936e-09
UH47_05155	UDP pyrophosphate synthase	uppS	.	.	.	.	.	.	.	.	.	.	.	.	.	.	.	.
UH47_05160	ribosome recycling factor	frr	.	.	.	.	.	.	.	.	.	.	.	.	.	.	.	.
UH47_05165	uridylate kinase	pyrH	.	.	.	.	.	.	.	.	.	.	.	.	.	.	.	.
UH47_05180	transcriptional repressor CodY	codY	.	.	.	.	.	.	.	.	.	.	.	.	.	.	.	.
UH47_05185	ATP-dependent protease	hslU	.	.	.	.	.	.	.	.	.	.	.	.	.	.	.	.
UH47_05190	ATP-dependent protease subunit HslV	hslV	.	.	.	.	.	.	.	.	.	.	.	.	.	.	.	.
UH47_05195	recombinase XerC	xerC	.	.	.	.	.	.	.	.	.	.	.	.	.	.	.	.
UH47_05200	tRNA (uracil-5-)-methyltransferase	trmFO	.	.	1.66835	2.92057e-12	.	.	.	.	.	.	.	.	.	.	1.70864	1.05305e-12
UH47_05205	DNA topoisomerase I	topA	.	.	1.78622	4.49716e-14	.	.	.	.	.	.	.	.	.	.	1.88043	1.2098e-14
UH47_05210	DNA-binding protein	smf	2.81814	1.12446e-10	3.99198	2.2333e-14	.	.	.	.	.	.	.	.	2.62007	3.91451e-10	4.15812	6.5345e-15
UH47_05220	succinyl-CoA synthetase subunit beta	sucC	-1.67613	4.59198e-09	-1.43203	2.4592e-08	.	.	.	.	.	.	-1.7176	2.32633e-06	-1.7904	1.61333e-09	-2.21241	1.08281e-11
UH47_05225	hypothetical protein		.	.	.	.	.	.	.	.	.	.	.	.	.	.	.	.
UH47_05230	ribonuclease HII	rnhB	.	.	.	.	.	.	.	.	.	.	.	.	.	.	.	.
UH47_05235	GTPase	rbgA	.	.	.	.	.	.	.	.	.	.	.	.	.	.	.	.
UH47_05240	polysaccharide biosynthesis protein		.	.	.	.	.	.	.	.	.	.	1.11464	5.91038e-06	.	.	1.16936	7.01514e-10
UH47_05245	hypothetical protein		.	.	.	.	.	.	.	.	.	.	.	.	.	.	1.2519	7.78772e-14
UH47_05250	membrane protein		.	.	.	.	.	.	.	.	.	.	.	.	.	.	.	.
UH47_05255	hypothetical protein		.	.	.	.	.	.	-1.96809	8.38846e-12	.	.	2.52541	2.42851e-11	.	.	.	.
UH47_05270	hypothetical protein		.	.	.	.	.	.	.	.	.	.	.	.	.	.	.	.
UH47_05275	hemolysin-H1C	psmB	1.56347	6.87274e-08	-1.02139	1.40344e-06	.	.	.	.	.	.	.	.	1.50466	1.23084e-07	.	.
UH47_05285	tRNA (guanine-N1)-methyltransferase	trmD	.	.	.	.	.	.	.	.	.	.	.	.	.	.	1.00002	2.24307e-08
UH47_05290	16S rRNA processing protein RimM	rimM	.	.	.	.	.	.	.	.	.	.	.	.	.	.	1.06427	2.09952e-09
UH47_05295	30S ribosomal protein S16		1.59086	2.92391e-08	1.69467	9.35608e-09	.	.	.	.	.	.	.	.	1.40514	2.17363e-07	2.20126	7.56693e-11
UH47_05300	hypothetical protein		-1.41227	1.06058e-09	.	.	.	.	.	.	.	.	.	.	-1.46315	5.14203e-10	-1.21728	8.16355e-10
UH47_05305	restriction endonuclease subunit S	hsdS	-1.81826	3.00827e-09	.	.	.	.	.	.	.	.	.	.	-1.72925	4.81011e-09	-1.5929	2.37783e-09
UH47_05310	restriction endonuclease subunit M	hsdM	-1.93786	4.60538e-11	-1.5206	2.7734e-10	.	.	.	.	.	.	.	.	-1.87009	5.91531e-11	-2.32014	2.70973e-13
UH47_05315	restriction endonuclease subunit R	hsdR	.	.	.	.	.	.	.	.	.	.	.	.	.	.	-1.02529	1.99042e-12
UH47_05320	hypothetical protein		.	.	1.28577	4.37221e-06	.	.	.	.	.	.	.	.	.	.	1.9864	1.78717e-09
UH47_05325	hypothetical protein		.	.	1.69449	6.706e-06	.	.	.	.	.	.	.	.	.	.	2.67887	1.71644e-09
UH47_05330	signal recognition particle		.	.	.	.	.	.	.	.	.	.	.	.	.	.	.	.
UH47_05335	DNA-binding protein		.	.	.	.	.	.	.	.	.	.	.	.	.	.	.	.
UH47_05340	cell division protein FtsY	ftsY	-1.43488	1.11556e-12	.	.	.	.	.	.	.	.	.	.	-1.16218	2.63145e-11	-1.48422	5.10812e-14
UH47_05345	chromosome segregation protein SMC	smc	-1.0139	1.39219e-10	.	.	.	.	.	.	.	.	.	.	.	.	-1.17063	2.64405e-12
UH47_05350	ribonuclease III	rnc	.	.	.	.	.	.	.	.	.	.	.	.	.	.	-1.17618	4.20958e-12
UH47_05355	acyl carrier protein	acpP	-1.04534	0.000455102	-1.56661	3.85912e-06	.	.	.	.	.	.	.	.	-1.22076	8.61269e-05	-1.96134	1.06131e-07
UH47_05360	3-ketoacyl-ACP reductase	fabG	-3.20768	3.38761e-11	-2.76446	1.4662e-10	.	.	.	.	.	.	-1.23095	0.00390516	-3.1532	3.72052e-11	-4.37472	6.06855e-14
UH47_05365	malonyl CoA-ACP transacylase	fabD	-3.07331	3.96303e-11	-2.73157	9.03753e-11	.	.	.	.	.	.	-1.122	0.00584593	-3.05622	3.7195e-11	-4.20496	6.3648e-14
UH47_05370	phosphate acyltransferase	plsX	-2.98959	1.17284e-10	-2.76887	7.79718e-11	.	.	.	.	.	.	-1.14968	0.00589344	-2.79647	2.38287e-10	-4.35304	8.62922e-14
UH47_05375	fatty acid biosynthesis transcriptional regulator		-2.85486	2.87078e-10	-2.77688	5.2422e-11	.	.	.	.	.	.	-1.12154	0.0069562	-2.82923	2.56305e-10	-4.39371	9.57306e-14
UH47_05380	ATP-dependent DNA helicase	recG	.	.	.	.	.	.	.	.	.	.	.	.	.	.	.	.
UH47_05385	serine dehydratase		.	.	.	.	.	.	.	.	.	.	.	.	.	.	.	.
UH47_05390	serine dehydratase		.	.	.	.	.	.	.	.	.	.	.	.	.	.	.	.
UH47_05395	hypothetical protein		.	.	.	.	.	.	.	.	.	.	.	.	.	.	.	.
UH47_05400	hypothetical protein		.	.	.	.	.	.	.	.	.	.	.	.	.	.	.	.
UH47_05405	50S ribosomal protein L28		1.81043	2.83888e-10	1.25285	7.78739e-08	.	.	.	.	.	.	.	.	1.53402	4.57256e-09	1.42584	7.53524e-09
UH47_05410	thiamine pyrophosphokinase	thiN	1.11003	1.70692e-07	.	.	.	.	.	.	.	.	.	.	.	.	.	.
UH47_05415	ribulose-phosphate 3-epimerase	rpe	.	.	.	.	.	.	.	.	.	.	.	.	.	.	.	.
UH47_05420	GTPase	rsgA	.	.	.	.	.	.	.	.	.	.	.	.	.	.	.	.
UH47_05425	cytochrome P450		-1.38029	4.9045e-08	-1.20751	5.35786e-08	.	.	.	.	.	.	.	.	-1.28477	1.19268e-07	-1.58382	5.52991e-10
UH47_05430	serine/threonine protein kinase	prkC	.	.	.	.	.	.	.	.	.	.	.	.	.	.	.	.
UH47_05435	protein phosphatase	prpC	.	.	.	.	.	.	.	.	.	.	.	.	.	.	.	.
UH47_05440	ribosomal RNA large subunit methyltransferase N	rlmN	.	.	.	.	.	.	.	.	.	.	.	.	.	.	.	.
UH47_05445	16S rRNA methyltransferase	rsmB	.	.	.	.	.	.	.	.	.	.	.	.	.	.	.	.
UH47_05450	methionyl-tRNA formyltransferase		.	.	.	.	.	.	.	.	.	.	.	.	.	.	.	.
UH47_05455	peptide deformylase		.	.	.	.	.	.	.	.	.	.	.	.	.	.	.	.
UH47_05460	primosomal protein N'	priA	.	.	.	.	.	.	.	.	.	.	.	.	.	.	.	.
UH47_05465	phosphopantothenoylcysteine decarboxylase	coaBC	.	.	.	.	.	.	.	.	.	.	.	.	.	.	.	.
UH47_05470	hypothetical protein		.	.	.	.	.	.	.	.	.	.	.	.	.	.	.	.
UH47_05475	hypothetical protein		.	.	.	.	.	.	.	.	.	.	.	.	1.25971	8.3763e-07	.	.
UH47_05480	DNA-directed RNA polymerase subunit omega	rpoZ	.	.	.	.	.	.	.	.	.	.	.	.	.	.	.	.
UH47_05485	guanylate kinase		.	.	.	.	.	.	.	.	.	.	.	.	.	.	.	.
UH47_05490	fibronectin-binding protein		.	.	.	.	.	.	.	.	.	.	.	.	.	.	.	.
UH47_05495	3-demethylubiquinone-9 3-methyltransferase		.	.	.	.	.	.	1.02807	4.15519e-06	.	.	.	.	.	.	1.45181	2.12537e-09
UH47_05500	orotate phosphoribosyltransferase	pyrE	2.57398	6.27747e-13	3.62739	3.86575e-16	.	.	.	.	.	.	.	.	2.22788	7.68242e-12	3.81657	1.1311e-16
UH47_05505	orotidine 5'-phosphate decarboxylase	pyrF	2.60646	1.20197e-13	3.64914	5.84266e-17	.	.	.	.	.	.	.	.	2.32035	8.01124e-13	3.78939	2.5305e-17
UH47_05510	dihydroorotate dehydrogenase	pyrDI	2.60165	3.25627e-13	3.4146	5.39407e-16	.	.	.	.	.	.	.	.	2.36732	1.74003e-12	3.51843	2.17177e-16
UH47_05515	dihydroorotate dehydrogenase	pyrDII	2.53457	1.38824e-12	3.08792	5.69036e-15	.	.	.	.	.	.	.	.	2.38827	4.21392e-12	3.24959	1.57018e-15
UH47_05520	carbamoyl phosphate synthase large subunit	carB	2.34401	1.19401e-12	2.42531	1.14111e-13	.	.	.	.	.	.	.	.	2.27044	2.61053e-12	2.75883	7.76888e-15
UH47_05525	carbamoyl phosphate synthase small subunit	carA	3.68708	6.32588e-15	3.66746	4.9265e-16	.	.	.	.	.	.	.	.	3.4058	1.87986e-14	4.14208	4.64863e-17
UH47_05530	dihydroorotase		3.96751	1.77145e-15	3.80181	3.17694e-16	.	.	.	.	.	.	.	.	3.67039	5.6486e-15	4.25353	3.54579e-17
UH47_05535	aspartate carbamoyltransferase	pyrB	4.41453	1.76347e-16	4.31524	1.51597e-17	.	.	.	.	.	.	.	.	4.11024	3.62753e-16	4.73351	2.85526e-18
UH47_05540	uracil permease	pyrP	4.60027	9.58923e-17	4.61778	2.8758e-18	.	.	.	.	.	.	.	.	4.24794	1.36884e-16	4.98559	8.24638e-19
UH47_05545	phosphoribosyl transferase	pyrR	2.84359	2.89226e-14	2.56573	1.39799e-14	.	.	.	.	.	.	.	.	2.56418	1.51306e-13	2.84758	1.56272e-15
UH47_05550	pseudouridine synthase	rluD	.	.	.	.	.	.	.	.	.	.	.	.	.	.	.	.
UH47_05555	signal peptidase II	lspA	.	.	.	.	.	.	.	.	.	.	.	.	.	.	.	.
UH47_05560	isoleucine--tRNA ligase		-1.9934	1.67988e-10	-1.01768	8.8717e-06	.	.	.	.	.	.	.	.	-2.28228	1.91003e-11	-1.56982	8.17145e-09
UH47_05565	cell division protein DivIVA	divIVA	.	.	.	.	.	.	.	.	.	.	.	.	.	.	1.04672	1.61094e-10
UH47_05570	S4 RNA-binding protein		.	.	.	.	.	.	.	.	.	.	.	.	.	.	1.12088	3.79838e-09
UH47_05575	hypothetical protein		1.52624	2.45359e-07	1.6407	1.94842e-08	.	.	.	.	.	.	.	.	1.7941	1.34196e-08	2.24102	3.18334e-11
UH47_05580	beta-D-galactosidase		1.09442	0.0025967	1.10909	8.18394e-05	.	.	.	.	.	.	.	.	1.3876	0.000212239	1.38554	3.04378e-06
UH47_05585	sodium:solute symporter		1.08841	0.000113396			.	.	1.1785	7.35992e-07	.	.	.	.	1.1255	6.5039e-05	.	.
UH47_05590	N-acetylneuraminate lyase		1.23306	0.00018897			.	.	1.91798	3.36222e-10	.	.	-1.44909	2.33538e-05	1.38457	3.55371e-05	.	.
UH47_05595	RpiR family transcriptional regulator		.	.	-1.10363	1.46307e-06	.	.	1.58815	4.96078e-10	.	.	-1.10777	0.000180573	1.20603	0.000124741	.	.
UH47_05600	ribose transporter RbsU	rbsU	.	.	.	.	.	.	.	.	.	.	.	.	.	.	.	.
UH47_05605	D-ribose pyranase	rbsD	.	.	.	.	.	.	.	.	.	.	.	.	.	.	.	.
UH47_05610	cell division protein	yggT	.	.	.	.	.	.	.	.	.	.	.	.	.	.	.	.
UH47_05615	cell division protein SepF	sepF	.	.	.	.	.	.	.	.	.	.	.	.	.	.	.	.
UH47_05620	hypothetical protein	yggS	.	.	.	.	.	.	.	.	.	.	.	.	.	.	.	.
UH47_05625	laccase	yfiH	.	.	-1.08836	8.8504e-10	.	.	.	.	.	.	.	.	.	.	-1.50473	2.11186e-12
UH47_05630	cell division protein FtsZ	ftsZ	-1.28304	7.64036e-08	-1.68234	1.15877e-09	.	.	.	.	.	.	.	.	-1.30746	6.27657e-08	-2.49508	5.92952e-13
UH47_05635	cell division protein FtsA	ftsA	-1.23685	6.05069e-09	-1.44975	4.82441e-10	.	.	.	.	.	.	.	.	-1.17814	1.57138e-08	-2.26546	8.46407e-14
UH47_05640	cell division protein DivIB	ftsQ	-1.01913	3.5516e-10	.	.	.	.	.	.	.	.	.	.	-1.15439	5.01302e-11	-1.67511	1.68702e-14
UH47_05645	UDP-N-acetylmuramoyl-L-alanyl-D-glutamate synthetase	murD	-1.04766	2.20883e-10	.	.	.	.	.	.	.	.	.	.	-1.18275	3.17227e-11	-1.66377	2.0716e-14
UH47_05650	phospho-N-acetylmuramoyl-pentapeptide- transferase	mraY	.	.	.	.	.	.	.	.	.	.	.	.	.	.	-1.22861	8.65047e-11
UH47_05655	penicillin-binding protein	pbpA	.	.	-1.62337	2.98337e-13	.	.	.	.	.	.	.	.	-1.23401	5.21564e-11	-2.55179	6.35566e-17
UH47_05660	cell division protein FtsL		-1.30904	2.77921e-07	-1.98685	6.10969e-11	.	.	.	.	.	.	.	.	-1.31436	2.26345e-07	-3.25582	3.30123e-14
UH47_05665	16S rRNA methyltransferase	mraW	.	.	-2.14213	9.00947e-12	.	.	.	.	.	.	.	.	-1.12497	5.99322e-07	-2.97673	2.15058e-14
UH47_05670	cell division protein MraZ	mraZ	.	.	-1.75358	9.16739e-11	.	.	.	.	.	.	.	.	.	.	-2.0544	3.22326e-12
UH47_05675	hypothetical protein		.	.	.	.	.	.	.	.	.	.	.	.	.	.	.	.
UH47_05680	hypothetical protein		.	.	.	.	.	.	.	.	.	.	.	.	.	.	.	.
UH47_05685	5'-nucleotidase	putative hydrolase of the HAD superfamily	.	.	1.02114	3.84011e-09	.	.	.	.	.	.	.	.	.	.	1.04553	1.93456e-09
UH47_05690	hemolysin-H1C	psmB	-1.54821	0.000561306	-3.26757	4.77288e-09	.	.	.	.	.	.	-1.3009	0.0295326	-1.98132	4.59177e-05	-4.30336	5.00199e-11
UH47_05695	potassium transporter KtrB	trkH	1.28325	8.53446e-10	.	.	.	.	.	.	.	.	.	.	1.29222	8.09417e-10	1.44578	1.32364e-11
UH47_05700	3-demethylubiquinone-9 3-methyltransferase	phnB	1.07246	0.000220288	1.56448	1.21358e-06	.	.	.	.	.	.	.	.	1.13466	9.55789e-05	1.97094	1.84645e-08
UH47_05710	XRE family transcriptional regulator		2.93754	3.86442e-11	2.20022	8.08526e-11	.	.	.	.	.	.	.	.	3.04737	1.98544e-11	3.15793	5.11856e-14
UH47_05715	hypothetical protein		1.97385	1.14004e-06	3.40569	1.22207e-09	.	.	.	.	.	.	1.51055	0.0114778	1.77303	5.37076e-06	4.36732	5.96594e-12
UH47_05730	phosphoesterase		.	.	-1.37453	8.29538e-10	.	.	.	.	.	.	.	.	.	.	-1.74721	1.15265e-11
UH47_05735	nucleoside-triphosphate diphosphatase	rdgB	.	.	-1.07378	1.49796e-10	.	.	.	.	.	.	.	.	.	.	-1.4222	9.30944e-13
UH47_05740	glutamate racemase	murI	.	.	.	.	.	.	.	.	.	.	.	.	.	.	.	.
UH47_05745	succinate dehydrogenase	sdhB	-1.11303	1.33812e-06	-1.56568	4.77962e-09	.	.	.	.	.	.	-1.64687	3.25203e-06	.	.	-2.37579	1.91511e-12
UH47_05750	succinate dehydrogenase	sdhA	-1.14729	1.91456e-07	-1.44807	4.16347e-09	.	.	.	.	.	.	-1.8938	1.174e-07	.	.	-2.37609	3.1316e-13
UH47_05755	succinate dehydrogenase	sdhC	.	.	-1.40835	9.98167e-07	.	.	1.03945	0.000189409	.	.	-2.08026	5.22121e-06	.	.	-2.44915	1.91088e-10
UH47_05760	excinuclease ABC subunit C	uvrC	.	.	.	.	.	.	.	.	.	.	.	.	.	.	.	.
UH47_05765	thioredoxin	trxA	-1.72873	1.59642e-06	-1.10477	0.000565525	.	.	.	.	.	.	.	.	-1.87105	5.32656e-07	-1.38262	4.2223e-05
UH47_05770	recombination and DNA strand exchange inhibitor protein	mutS2	.	.	.	.	.	.	.	.	.	.	.	.	.	.	.	.
UH47_05775	DNA polymerase	dpx	.	.	.	.	.	.	.	.	.	.	.	.	.	.	.	.
UH47_05780	hypothetical protein		.	.	.	.	.	.	.	.	.	.	.	.	.	.	.	.
UH47_05785	cell division protein ZapA	zapA	.	.	.	.	.	.	.	.	.	.	.	.	.	.	.	.
UH47_05790	ribonuclease HIII	rnhC	.	.	.	.	.	.	.	.	.	.	.	.	.	.	.	.
UH47_05795	alkylmercury lyase		.	.	1.3047	1.13197e-08	.	.	.	.	.	.	.	.	1.08075	4.45114e-07	1.82305	1.35679e-11
UH47_05800	phenylalanyl-tRNA synthase subunit beta		-1.35151	6.63889e-09	-1.23507	2.28445e-08	.	.	.	.	.	.	.	.	-1.69814	1.68257e-10	-1.99694	2.88359e-12
UH47_05805	phenylalanine--tRNA ligase		-1.70382	9.28088e-10	-1.5356	9.55603e-10	.	.	.	.	.	.	.	.	-1.9942	8.04388e-11	-2.51553	2.90992e-13
UH47_05810	RNA methyltransferase	spoU	1.52043	8.4523e-12	.	.	.	.	.	.	.	.	.	.	1.47068	1.50579e-11	1.1834	3.95832e-11
UH47_05815	50S ribosomal protein L32		2.43413	5.73938e-13	2.60036	6.21114e-14	.	.	.	.	.	.	.	.	2.0535	9.3928e-12	2.55038	5.48607e-14
UH47_05820	DNA-binding protein		2.58173	8.59803e-13	2.65537	2.77964e-13	.	.	.	.	.	.	.	.	2.22479	1.03671e-11	2.62944	1.89527e-13
UH47_05825	hypothetical protein		.	.	.	.	.	.	.	.	.	.	.	.	.	.	.	.
UH47_05830	phosphopantetheine adenylyltransferase		.	.	.	.	.	.	.	.	.	.	.	.	.	.	.	.
UH47_05835	methyltransferase		.	.	.	.	.	.	.	.	.	.	.	.	.	.	.	.
UH47_05840	hypothetical protein		.	.	.	.	.	.	.	.	.	.	.	.	.	.	.	.
UH47_05845	hypothetical protein		.	.	.	.	.	.	.	.	.	.	.	.	.	.	.	.
UH47_05850	glycerophosphodiester phosphodiesterase		.	.	.	.	.	.	.	.	.	.	.	.	.	.	.	.
UH47_05855	hypothetical protein		.	.	.	.	.	.	.	.	.	.	.	.	.	.	.	.
UH47_05860	SCP-like extracellular protein		.	.	.	.	.	.	.	.	.	.	.	.	.	.	.	.
UH47_05865	membrane protein		-1.20203	7.33473e-10	-1.72631	3.27812e-13	.	.	.	.	.	.	.	.	.	.	-1.99924	1.80359e-14
UH47_05870	protoheme IX farnesyltransferase	cyoE	.	.	-1.36547	2.37618e-11	.	.	.	.	.	.	.	.	.	.	-1.48025	3.02796e-12
UH47_05875	heme A synthase		-1.17085	4.72673e-06	-3.27196	1.33271e-13	.	.	.	.	.	.	.	.	.	.	-3.44707	3.72978e-14
UH47_05880	pyruvate carboxylase	pycA	-1.50543	1.63858e-08	-3.78066	7.33465e-16	.	.	-1.23369	7.63091e-07	.	.	.	.	-1.35159	7.3801e-08	-4.11784	1.50779e-16
UH47_05885	hypothetical protein		-2.17562	0.000513156	-2.11399	2.06915e-05	.	.	.	.	.	.	.	.	-1.33235	0.00999855	-1.74427	9.95067e-05
UH47_05890	hypothetical protein		1.87851	0.000865305	3.26406	1.63503e-06	.	.	.	.	.	.	1.79766	0.0363634	2.58426	1.5849e-05	4.89056	1.33147e-09
UH47_05900	hypothetical protein		-2.91036	2.86714e-07	-2.5484	1.25263e-07	.	.	.	.	.	.	.	.	-2.67702	5.55624e-07	-2.5734	8.82151e-08
UH47_05905	hypothetical protein		-3.33039	1.07339e-07	-3.10254	1.22855e-09	.	.	.	.	.	.	.	.	-3.05786	1.18146e-07	-3.38308	3.66703e-10
UH47_05910	alanine dehydrogenase	ald	.	.	-6.5316	4.9265e-16	.	.	-2.10274	7.84206e-09	.	.	2.5233	4.40381e-06	.	.	-6.11103	3.5684e-16
UH47_05915	threonine dehydratase	ilvA	.	.	-5.74376	5.39407e-16	.	.	-2.86264	2.3533e-11	.	.	3.32935	1.2844e-08	.	.	-5.27705	6.53235e-16
UH47_05920	amino acid permease		.	.	-4.63606	8.56635e-16	.	.	-3.60059	2.13712e-13	.	.	3.74509	1.25426e-10	.	.	-4.49157	8.64681e-16
UH47_05925	ATPase	copB	.	.	.	.	.	.	.	.	.	.	.	.	.	.	.	.
UH47_05930	transcriptional regulator		.	.	.	.	.	.	.	.	.	.	.	.	.	.	.	.
UH47_05935	hypothetical protein		2.53458	4.15397e-07	3.91441	2.2151e-10	.	.	.	.	.	.	1.40359	0.0191466	2.71036	1.28329e-07	5.15008	7.48328e-13
UH47_05940	Cro/Cl family transcriptional regulator		2.07452	3.23444e-10	3.25467	2.35985e-14	.	.	.	.	.	.	1.10301	0.000583194	2.1884	1.18148e-10	4.14178	2.27267e-16
UH47_05950	peptigoglycan-binding protein LysM	spa	-2.17532	6.22367e-09	-1.45387	4.45092e-06	.	.	.	.	.	.	.	.	-2.29458	2.86544e-09	-2.7952	6.10534e-11
UH47_05955	GntR family transcriptional regulator	yydK	.	.	.	.	.	.	.	.	.	.	.	.	.	.	.	.
UH47_05960	aryl-phospho-beta-D-glucosidase		.	.	1.05575	7.66196e-06	.	.	.	.	.	.	.	.	.	.	1.30028	2.44122e-07
UH47_05965	fibronectin-binding protein		.	.	1.46861	9.5031e-06	.	.	-1.85099	7.50792e-05	.	.	1.72768	0.00113366	.	.	1.3453	2.85106e-05
UH47_05970	deoxyribodipyrimidine photolyase	phrB	-1.27927	3.39958e-09	.	.	.	.	.	.	.	.	.	.	-1.5466	1.72999e-10	.	.
UH47_05975	MerR family transcriptional regulator		.	.	.	.	.	.	.	.	.	.	.	.	.	.	1.69198	1.39786e-08
UH47_05980	peptidase C56		-1.95319	1.22404e-07	.	.	.	.	.	.	.	.	.	.	-1.37608	3.76142e-06	.	.
UH47_05985	oxidoreductase		-1.01755	1.13258e-05			.	.	.	.	.	.	.	.	-1.12773	2.43218e-06	.	.
UH47_05990	alcohol dehydrogenase		-1.20077	5.82659e-09			.	.	.	.	.	.	.	.	-1.40768	4.71687e-10	.	.
UH47_05995	hypothetical protein		.	.	1.00664	1.06558e-06	.	.	.	.	.	.	.	.	.	.	1.17519	6.60544e-08
UH47_06000	MloA		.	.	-1.00801	2.20886e-09	.	.	.	.	.	.	.	.	.	.	-1.10078	3.55861e-10
UH47_06005	succinyl-diaminopimelate desuccinylase	dapE	.	.	-1.70087	9.65807e-11	.	.	.	.	.	.	.	.	.	.	-1.98799	4.72078e-12
UH47_06010	methionine sulfoxide reductase A	msrA	.	.	.	.	.	.	.	.	.	.	.	.	.	.	.	.
UH47_06020	Crp/Fnr family transcriptional regulator		.	.	.	.	.	.	.	.	.	.	.	.	.	.	.	.
UH47_06030	amino acid APC transporter	arcD	.	.	.	.	.	.	.	.	.	.	.	.	.	.	.	.
UH47_06035	ornithine carbamoyltransferase		1.62007	9.60114e-05	2.04925	3.40788e-07	.	.	.	.	.	.	.	.	1.70328	4.16076e-05	2.67235	1.92095e-09
UH47_06040	arginine deiminase	arcA	2.02902	3.21252e-09	3.01173	3.48712e-12	.	.	1.82058	2.42155e-07	.	.	-1.20758	0.000377367	2.037	2.71785e-09	3.62473	5.43539e-14
UH47_06045	ArgR family transcriptional regulator		.	.	.	.	.	.	.	.	.	.	.	.	.	.	.	.
UH47_06050	alpha/beta hydrolase		.	.	.	.	.	.	.	.	.	.	.	.	.	.	.	.
UH47_06055	transcriptional regulator		.	.	.	.	.	.	.	.	.	.	.	.	.	.	.	.
UH47_06060	histidine kinase	desK	.	.	.	.	.	.	.	.	.	.	.	.	.	.	.	.
UH47_06065	ABC transporter permease		.	.	.	.	.	.	.	.	.	.	.	.	.	.	1.3471	6.70038e-13
UH47_06075	membrane protein		.	.	.	.	.	.	.	.	.	.	.	.	.	.	.	.
UH47_06080	autolysin		1.59246	4.82753e-09	.	.	.	.	.	.	.	.	1.13766	3.03372e-05	1.52796	9.25987e-09	1.22418	3.92407e-09
UH47_06085	membrane protein	yagU	.	.	-2.02742	1.32316e-14	.	.	.	.	.	.	1.00457	3.61559e-06	.	.	-1.69418	1.16815e-13
UH47_06090	NADPH:quinone oxidoreductase	chrR	-2.06275	1.42304e-09	-1.73748	5.21848e-09	.	.	.	.	.	.	.	.	-2.13631	7.58592e-10	-2.20698	6.75347e-11
UH47_06095	antiadhesin Pls		1.28245	7.93929e-09	1.91145	1.93823e-12	.	.	.	.	.	.	1.03283	7.14516e-05	1.01341	3.52349e-07	2.29605	3.75788e-14
UH47_06100	hypothetical protein		.	.	.	.	.	.	.	.	.	.	1.31756	0.000355867	.	.	.	.
UH47_06105	methicillin resistance protein		-1.45277	1.78008e-08	-1.28059	4.9236e-08	.	.	.	.	.	.	.	.	-1.57381	5.18096e-09	-1.70513	3.16581e-10
UH47_06110	LacI family transcriptional regulator	cytR	-1.18072	1.82421e-06	-1.30157	7.18422e-08	.	.	.	.	.	.	.	.	-1.23157	8.28907e-07	-1.20991	1.62757e-07
UH47_06115	oxidoreductase		.	.	-2.02957	1.6093e-10	.	.	.	.	.	.	.	.	.	.	-1.604	1.83562e-09
UH47_06120	dehydrogenase		.	.	-1.99103	2.66234e-10	.	.	.	.	.	.	.	.	.	.	-1.92742	2.30467e-10
UH47_06125	xylose isomerase		.	.	-1.76169	3.43387e-11	.	.	.	.	.	.	.	.	.	.	-1.91428	5.66158e-12
UH47_06130	oligo-1,6-glucosidase	malZ	.	.	-1.34206	1.38193e-11	.	.	.	.	.	.	.	.	.	.	-1.28925	1.24864e-11
UH47_06135	hypothetical protein		1.2344	0.00954362	.	.	.	.	.	.	.	.	.	.	.	.	1.49235	0.000440432
UH47_06140	arabinogalactan ABC transporter permease	ganQ	.	.	.	.	.	.	.	.	.	.	.	.	.	.	.	.
UH47_06145	sugar ABC transporter permease	ganP	1.06743	1.09507e-05			.	.	.	.	.	.	.	.	.	.	.	.
UH47_06150	maltose ABC transporter substrate-binding protein	cycB	1.28965	1.02087e-06	.	.	.	.	.	.	.	.	1.17282	0.000115529	1.15921	4.54785e-06	1.00937	7.74247e-07
UH47_06155	sugar ABC transporter ATP-binding protein	msmX	1.49854	7.14226e-07			.	.	.	.	.	.	.	.	1.54206	3.8417e-07	.	.
UH47_06160	sodium:proton exchanger		.	.	.	.	.	.	1.10381	1.36825e-07	.	.	.	.	1.27404	1.00257e-08	.	.
UH47_06165	hypothetical protein		.	.	.	.	.	.	1.10666	1.08379e-07	.	.	.	.	1.38218	5.00355e-09	.	.
UH47_06170	hypothetical protein		.	.	-1.43289	8.39623e-11	.	.	.	.	.	.	.	.	.	.	-1.16999	1.2032e-09
UH47_06175	ring-cleaving dioxygenase		-1.13803	5.85971e-12	-1.58486	2.2903e-15	.	.	1.04833	2.3533e-11	.	.	.	.	.	.	-1.41412	9.54511e-15
UH47_06180	permease		1.22703	2.21026e-08	2.24704	7.43799e-13	.	.	.	.	.	.	.	.	1.08068	1.66886e-07	2.66108	1.66472e-14
UH47_06195	amino acid transporter		.	.	.	.	.	.	.	.	.	.	.	.	.	.	1.49282	4.85899e-07
UH47_06200	multidrug ABC transporter ATPase		.	.	.	.	.	.	.	.	.	.	.	.	.	.	.	.
UH47_06205	hypothetical protein		.	.	.	.	.	.	.	.	.	.	.	.	.	.	.	.
UH47_06210	glycoside hydrolase	engCP	1.38162	9.51503e-09	1.44438	3.27661e-10	.	.	.	.	.	.	.	.	.	.	1.70598	7.64292e-12
UH47_06215	GntR family transcriptional regulator		.	.	.	.	.	.	.	.	.	.	.	.	.	.	.	.
UH47_06220	tagatose-6-phosphate ketose isomerase	agaS	.	.	.	.	.	.	.	.	.	.	.	.	.	.	.	.
UH47_06225	tagatose-6-phosphate kinase	lacC	.	.	.	.	.	.	.	.	.	.	.	.	.	.	.	.
UH47_06230	tagatose-bisphosphate aldolase	lacD	.	.	.	.	.	.	.	.	.	.	.	.	.	.	.	.
UH47_06235	beta-galactosidase	bgaB	.	.	.	.	.	.	.	.	.	.	.	.	.	.	.	.
UH47_06240	PTS mannose transporter subunit IIAB		.	.	.	.	.	.	.	.	.	.	.	.	.	.	.	.
UH47_06245	PTS fructose transporter subunit IIC		.	.	.	.	.	.	.	.	.	.	.	.	.	.	.	.
UH47_06250	PTS fructose transporter subunit IID		.	.	.	.	.	.	.	.	.	.	.	.	.	.	.	.
UH47_06255	PTS fructose transporter subunit IIA		.	.	.	.	.	.	.	.	.	.	.	.	.	.	.	.
UH47_06260	N-acetylglucosamine-6-phosphate deacetylase	nagA	.	.	.	.	.	.	.	.	.	.	.	.	.	.	.	.
UH47_06265	hypothetical protein		-1.64987	3.94944e-07	-2.09051	1.11559e-08	.	.	.	.	.	.	.	.	-1.91086	4.36727e-08	-2.23147	2.61576e-09
UH47_06270	PTS system glucose-specific transporter subunit IICBA		-1.26612	1.59056e-07	-1.32176	3.38391e-08	.	.	-1.19048	7.62442e-07	.	.	.	.	-1.97203	1.55947e-10	-2.27367	2.58056e-12
UH47_06275	lactate dehydrogenase		.	.	-3.77876	3.75275e-14	.	.	.	.	.	.	.	.	.	.	-3.82326	2.15058e-14
UH47_06280	arginine transporter		.	.	-3.62084	2.83357e-16	.	.	.	.	.	.	.	.	.	.	-3.62157	1.59004e-16
UH47_06285	transcriptional regulator		.	.	-3.27786	6.39736e-19	.	.	-1.59187	1.61705e-13	.	.	1.72427	3.12966e-10	.	.	-3.14546	1.00582e-18
UH47_06290	XRE family transcriptional regulator		.	.	.	.	.	.	-1.33279	3.25423e-06	.	.	1.12641	0.000712429	.	.	.	.
UH47_06295	membrane protein		.	.	.	.	.	.	.	.	.	.	.	.	.	.	.	.
UH47_06300	alcohol dehydrogenase	adh	.	.	-3.34069	1.51597e-17	.	.	-2.1806	9.02415e-14	.	.	2.56291	5.47921e-12	.	.	-2.95838	8.12958e-17
UH47_06305	hypothetical protein		1.79621	3.46172e-09	1.5138	3.69337e-09	.	.	.	.	.	.	1.3497	2.82403e-05	2.59395	8.20382e-12	2.66971	1.69265e-13
UH47_06310	zinc peptidase		.	.	.	.	.	.	.	.	.	.	1.44501	5.72563e-06	1.47622	9.67919e-09	1.51824	1.60186e-09
UH47_06315	lactate permease	lctP	1.1545	4.71417e-09	2.32477	1.27581e-14	.	.	1.21214	4.36299e-09	.	.	-1.65699	1.13359e-08	.	.	1.87992	2.45689e-13
UH47_06320	ATP-dependent dethiobiotin synthetase BioD	bioD	1.86637	2.18754e-06	1.66078	9.58827e-08	.	.	.	.	.	.	.	.	2.13976	2.05129e-07	2.652	8.06233e-12
UH47_06325	adenosylmethionine-8-amino-7-oxononanoate aminotransferase	bioA	.	.	.	.	.	.	.	.	.	.	.	.	.	.	1.78823	2.52822e-10
UH47_06330	8-amino-7-oxononanoate synthase	bioF	.	.	.	.	.	.	.	.	.	.	.	.	1.05632	4.19887e-06	1.24252	1.38011e-08
UH47_06335	6-carboxyhexanoate--CoA ligase	bioW	.	.	1.14735	4.46207e-06	.	.	.	.	.	.	.	.	.	.	1.69161	4.49448e-09
UH47_06340	beta-hexosaminidase		.	.	1.34984	7.15617e-10	.	.	.	.	.	.	.	.	.	.	1.4586	1.01324e-10
UH47_06345	poly-beta-1,6-N-acetyl-D-glucosamine export protein		1.61887	1.23862e-08	2.09235	1.4939e-10	.	.	.	.	.	.	.	.	1.42522	1.01206e-07	2.37785	7.22232e-12
UH47_06350	poly-beta-1,6-N-acetyl-D-glucosamine N-deacetylase		1.85818	4.80179e-11	2.02656	8.25855e-12	.	.	.	.	.	.	.	.	1.6492	3.5551e-10	2.09598	2.18505e-12
UH47_06355	hypothetical protein		1.86225	3.05534e-10	2.41672	7.2278e-12	.	.	.	.	.	.	.	.	1.78334	6.1434e-10	2.63928	6.49317e-13
UH47_06360	N-glycosyltransferase	pgaC	1.76116	5.04891e-11	2.05979	2.29073e-12	.	.	-1.0163	5.69959e-05	.	.	1.16943	7.9991e-05	1.71898	7.0262e-11	2.21292	3.08129e-13
UH47_06365	hypothetical protein		1.70133	6.13021e-08	.	.	.	.	-1.03484	0.00138202	.	.	1.16099	0.00302327	1.57198	2.08751e-07	1.12231	1.38856e-05
UH47_06370	DoxX family protein	doxD	.	.	-1.8386	4.20002e-12	.	.	-1.263	6.23119e-09	.	.	2.11225	1.63285e-09	1.49236	4.63582e-08	.	.
UH47_06375	FMN-dependent NADH:quinone reductase	acpD	.	.	.	.	1.2204	2.10978e-08	1.56241	1.64705e-11	.	.	.	.	.	.	.	.
UH47_06380	protease		1.13699	4.1015e-08	1.87905	6.56794e-12	.	.	.	.	.	.	1.18116	3.14424e-05	.	.	2.21164	1.65098e-13
UH47_06385	AsnC family transcriptional regulator	lrp	.	.	1.19752	8.77193e-07	.	.	.	.	.	.	.	.	.	.	1.42719	3.68314e-08
UH47_06390	pyridoxal-dependent decarboxylase		.	.	-1.28661	9.83542e-11	.	.	1.04767	2.84294e-08	-1.01219	0.00017948	-1.27959	3.02255e-07	-1.19204	1.01629e-09	-1.51853	3.05262e-12
UH47_06395	hypothetical protein		-1.27214	2.27508e-07	-1.80335	2.7734e-10	.	.	.	.	.	.	.	.	.	.	-1.75512	2.66841e-10
UH47_06400	heat-shock protein		.	.	.	.	.	.	2.20866	1.45251e-11	.	.	-1.97859	4.27799e-08	.	.	1.03497	1.05625e-06
UH47_06405	metal-dependent hydrolase		-1.66641	1.21412e-09	-2.31079	2.29006e-13	.	.	.	.	.	.	.	.	-1.31517	2.95344e-08	-2.68143	1.66126e-14
UH47_06415	hypothetical protein		.	.	.	.	.	.	.	.	.	.	.	.	.	.	.	.
UH47_06420	general stress protein	dps	.	.	-1.26472	6.67771e-08	.	.	.	.	.	.	.	.	.	.	.	.
UH47_06425	sodium:solute symporter		.	.	.	.	.	.	1.04848	1.77945e-07	.	.	.	.	.	.	.	.
UH47_06430	N-acetyl-L,L-diaminopimelate aminotransferase	patA	.	.	.	.	.	.	.	.	.	.	.	.	.	.	.	.
UH47_06435	ATPase		.	.	.	.	.	.	.	.	.	.	.	.	.	.	.	.
UH47_06440	pyridine nucleotide-disulfide oxidoreductase		1.04868	2.3765e-08	.	.	.	.	.	.	.	.	.	.	.	.	.	.
UH47_06445	transporter		.	.	1.51657	7.01378e-11	.	.	.	.	.	.	.	.	.	.	1.42484	1.24707e-10
UH47_06450	peptide ABC transporter permease		-1.33309	0.00143301			.	.	2.09872	4.62599e-07	.	.	-3.27043	2.80515e-06	-2.21769	1.63444e-05	-1.63893	0.000188724
UH47_06455	peptide ABC transporter ATP-binding protein		-1.36387	0.000792676	.	.	.	.	1.00332	0.00190994	.	.	-2.56157	7.9991e-05	-2.19003	1.09982e-05	-2.38336	2.45065e-06
UH47_06460	transcriptional regulator		.	.	.	.	.	.	.	.	.	.	.	.	-1.0368	1.18553e-06	-1.11733	8.03549e-08
UH47_06465	dihydrolipoamide dehydrogenase		.	.	.	.	.	.	.	.	.	.	.	.	-1.20461	2.31795e-08	-1.0345	3.80496e-08
UH47_06470	acetyltransferase		.	.	1.85129	6.00876e-08	.	.	.	.	.	.	.	.	.	.	2.23564	1.37944e-09
UH47_06475	hypothetical protein		1.19501	2.31574e-05			.	.	.	.	.	.	1.28882	0.000147156	.	.	.	.
UH47_06485	membrane protein		.	.	.	.	.	.	-1.7131	2.94315e-13	.	.	2.17399	1.91905e-12	.	.	.	.
UH47_06490	triacylglycerol lipase		-1.768	1.97305e-09	-1.86611	6.73665e-11	.	.	.	.	.	.	.	.	-1.81534	1.11065e-09	-2.11919	4.88963e-12
UH47_06495	prevent-host-death protein		-1.52523	3.79928e-08	-1.18496	5.06082e-08	.	.	.	.	.	.	.	.	-1.66132	9.14389e-09	-1.20474	3.09992e-08
UH47_06500	addiction module protein		-1.23095	2.16078e-06	-1.22441	1.03018e-07	.	.	.	.	.	.	.	.	-1.46506	1.82032e-07	-1.14087	2.26417e-07
UH47_06510	hypothetical protein		2.55535	2.3061e-10	3.48501	8.51572e-13	.	.	.	.	.	.	.	.	2.41217	6.09382e-10	3.87466	5.98227e-14
UH47_06520	hypothetical protein		1.83543	1.65793e-10	2.4226	1.94798e-13	.	.	.	.	.	.	.	.	1.52576	3.82411e-09	2.62703	2.72386e-14
UH47_06525	hypothetical protein		1.16706	0.00204914	1.80789	1.97015e-05	.	.	1.05084	0.0149961	.	.	.	.	1.39662	0.000271354	2.19651	7.81974e-07
UH47_06530	hypothetical protein		1.19537	6.99235e-06	1.57546	7.93927e-08	.	.	.	.	.	.	.	.	1.38036	6.25068e-07	1.88624	2.08363e-09
UH47_06535	hypothetical protein		1.29392	2.54884e-10	.	.	.	.	.	.	.	.	.	.	1.0498	8.71178e-09	1.06306	8.35289e-10
UH47_06540	hypothetical protein		1.41869	2.39636e-11	.	.	.	.	.	.	.	.	.	.	1.10011	1.62164e-09	.	.
UH47_06545	hypothetical protein		.	.	1.13276	2.44772e-07	.	.	.	.	.	.	.	.	.	.	1.5121	9.82616e-10
UH47_06550	hypothetical protein		2.45999	5.48596e-09	2.62257	1.05509e-08	.	.	.	.	.	.	.	.	2.16814	4.7827e-08	3.46163	3.2447e-11
UH47_06555	glycerophosphodiester phosphodiesterase		3.26627	3.60152e-14	3.32143	4.13585e-15	.	.	.	.	.	.	.	.	3.0034	1.51306e-13	3.48429	1.13454e-15
UH47_06560	transporter		2.89985	3.56922e-14	2.86963	3.31872e-15	.	.	.	.	.	.	.	.	2.69308	1.29399e-13	3.06701	6.53235e-16
UH47_06565	hypothetical protein		1.98124	1.38013e-05	3.3691	1.86295e-09	.	.	.	.	.	.	.	.	2.34933	8.42822e-07	4.28881	1.01842e-11
UH47_06570	hydrolase		3.66852	1.8693e-12	2.66489	9.49598e-12	.	.	.	.	.	.	1.59232	8.94859e-05	3.47769	5.22357e-12	3.35803	6.74249e-14
UH47_06575	alpha/beta hydrolase	nuc	1.18511	1.30181e-09	-2.11619	3.08065e-14	.	.	-1.55725	4.55722e-11	.	.	1.73425	3.46887e-09	1.15838	2.24951e-09	-1.93919	9.83389e-14
UH47_06580	membrane protein		.	.	.	.	.	.	.	.	.	.	1.13074	7.70839e-06	.	.	.	.
UH47_06585	thermonuclease	nuc	-1.03728	1.04181e-06			.	.	.	.	.	.	.	.	-1.03579	8.71795e-07	.	.
UH47_06590	hypothetical protein		.	.	.	.	.	.	.	.	.	.	1.05872	0.000148808	.	.	.	.
UH47_06595	regulator		.	.	-1.06673	0.00165089	.	.	-1.06805	0.00333616	.	.	1.44633	0.0048696	.	.	.	.
UH47_06600	hypothetical protein		2.13714	2.87844e-08	1.33285	1.13862e-06	.	.	.	.	.	.	.	.	2.09743	3.7485e-08	1.95259	1.18624e-09
UH47_06605	aspartate kinase	lysC	2.41082	3.14289e-13	2.55543	1.19203e-14	.	.	.	.	.	.	.	.	1.96456	7.61455e-12	2.73209	2.40898e-15
UH47_06610	homoserine dehydrogenase		.	.	.	.	.	.	.	.	.	.	.	.	.	.	.	.
UH47_06615	threonine synthase	thrC	.	.	.	.	.	.	.	.	.	.	.	.	.	.	.	.
UH47_06620	serine kinase	thrB1	.	.	.	.	.	.	.	.	.	.	.	.	.	.	.	.
UH47_06625	HAD family hydrolase		-1.04896	5.39693e-09	.	.	.	.	.	.	.	.	.	.	-1.21872	4.973e-10	-1.28648	2.88001e-11
UH47_06630	hypothetical protein		.	.	-1.14297	4.86953e-10	.	.	.	.	.	.	.	.	.	.	-1.14969	2.67606e-10
UH47_06635	gamma-aminobutyrate permease		.	.	.	.	.	.	.	.	.	.	.	.	.	.	.	.
UH47_06640	50S ribosomal protein L33		.	.	.	.	.	.	.	.	.	.	.	.	-1.60106	2.69271e-08	-1.03137	1.55712e-05
UH47_06645	30S ribosomal protein S14		.	.	.	.	.	.	.	.	.	.	1.17053	1.43133e-05	.	.	.	.
UH47_06650	guanosine 5'-monophosphate oxidoreductase		.	.	.	.	.	.	.	.	.	.	.	.	.	.	.	.
UH47_06655	secretion protein		.	.	.	.	.	.	.	.	.	.	.	.	.	.	.	.
UH47_06660	XRE family transcriptional regulator	lexA	2.50717	1.77145e-15	.	.	.	.	.	.	.	.	.	.	2.38093	3.5643e-15	.	.
UH47_06665	hypothetical protein		3.56093	1.81342e-11	4.50731	1.41461e-14	.	.	.	.	.	.	.	.	3.7994	6.7581e-12	5.57304	2.97667e-16
UH47_06670	hypothetical protein		.	.	.	.	.	.	.	.	.	.	.	.	.	.	.	.
UH47_06680	hypothetical protein		.	.	1.4291	7.90351e-10	.	.	.	.	.	.	.	.	.	.	1.64271	5.00199e-11
UH47_06685	cytochrome C biogenesis protein CcdC		.	.	1.2022	1.80147e-12	.	.	.	.	.	.	.	.	.	.	1.14163	2.40424e-12
UH47_06690	exonuclease	sbcD	.	.	.	.	.	.	.	.	.	.	.	.	.	.	.	.
UH47_06695	exonuclease SbcC	sbcC	.	.	.	.	.	.	.	.	.	.	.	.	.	.	.	.
UH47_06700	mechanosensitive ion channel protein MscL	mscL	1.31993	7.3905e-07	2.00786	2.80447e-10	.	.	.	.	.	.	.	.	1.02454	2.43204e-05	2.13232	5.97385e-11
UH47_06705	choline transporter	opuD	.	.	1.46651	5.34001e-14	.	.	.	.	.	.	.	.	.	.	1.50389	2.25302e-14
UH47_06715	4-hydroxybenzoyl-CoA thioesterase	ybgC	.	.	.	.	.	.	.	.	.	.	.	.	.	.	.	.
UH47_06720	hypothetical protein		.	.	.	.	.	.	.	.	.	.	.	.	.	.	.	.
UH47_06725	glycerol-3-phosphate acyltransferase	plsY	1.21189	1.29302e-08			.	.	.	.	.	.	.	.	.	.	.	.
UH47_06730	DNA gyrase subunit B	parE	.	.	.	.	.	.	.	.	.	.	.	.	.	.	.	.
UH47_06735	DNA gyrase subunit A	parC	.	.	.	.	.	.	.	.	.	.	.	.	.	.	.	.
UH47_06740	sodium:alanine symporter		.	.	.	.	.	.	.	.	.	.	.	.	.	.	.	.
UH47_06745	transcriptional regulator	glcT	1.18142	2.04842e-11	.	.	.	.	.	.	.	.	1.01492	2.04486e-07	1.00126	3.18078e-10	1.01908	4.17162e-11
UH47_06750	PTS system glucose-specific transporter subunit IICBA		-1.55019	6.36677e-10	-1.77375	8.44328e-11	.	.	-1.03109	2.43143e-06	.	.	.	.	-2.30856	1.1885e-12	-3.26289	6.81559e-16
UH47_06755	membrane protein		-1.31003	1.473e-07	-1.38504	1.21459e-08	.	.	.	.	.	.	.	.	-1.4346	3.57676e-08	-2.22334	3.89756e-12
UH47_06760	phosphatidylglycerol lysyltransferase	mprF	-1.00619	1.02438e-08	-1.08893	8.37742e-10	.	.	.	.	.	.	.	.	.	.	-1.63261	4.82242e-13
UH47_06765	peptide methionine sulfoxide reductase	msrA	.	.	.	.	.	.	.	.	.	.	.	.	.	.	.	.
UH47_06770	LytR family transcriptional regulator		-1.7482	2.3114e-08	-1.47033	2.88481e-07	.	.	.	.	.	.	.	.	-2.0626	1.73853e-09	-2.19017	2.46666e-10
UH47_06775	4-oxalocrotonate tautomerase	praC	.	.	.	.	.	.	.	.	.	.	.	.	.	.	.	.
UH47_06780	hypothetical protein		-1.35215	9.49087e-05	-1.67942	9.75071e-07	.	.	.	.	.	.	.	.	-1.39683	5.85189e-05	-1.7163	6.0655e-07
UH47_06785	DNA repair protein		2.11406	2.51953e-10	1.74039	5.61663e-09	.	.	.	.	.	.	1.03853	0.00182164	2.2686	6.5213e-11	2.60637	1.53822e-12
UH47_06790	prephenate dehydrogenase	tyrA2	2.07151	6.27747e-13	2.16642	2.15427e-13	.	.	.	.	.	.	.	.	2.18673	3.53794e-13	2.81468	1.02024e-15
UH47_06795	aminopeptidase		-1.78802	7.12017e-08	-1.82798	1.61066e-09	.	.	.	.	.	.	-1.04213	0.00243032	-1.59083	2.18877e-07	-2.85548	3.38905e-12
UH47_06800	aminoacyltransferase	femA	-2.34035	8.47913e-11	-1.69656	2.40349e-09	.	.	.	.	.	.	.	.	-1.88132	1.71569e-09	-2.8528	4.22448e-13
UH47_06805	aminoacyltransferase	femB	-2.27404	4.89878e-11	-1.70396	1.34277e-09	.	.	.	.	.	.	.	.	-2.01149	2.71474e-10	-2.73643	3.27963e-13
UH47_06810	membrane protein		.	.	.	.	.	.	.	.	.	.	.	.	.	.	.	.
UH47_06815	oligoendopeptidase F		-2.74709	1.82387e-08	-2.66695	1.11751e-08	.	.	.	.	.	.	-1.16479	0.0226664	-2.66871	2.64174e-08	-3.89903	1.451e-11
UH47_06825	S1 RNA-binding protein		-1.24131	4.6049e-11	-1.24309	3.72175e-12	.	.	.	.	.	.	.	.	-1.06267	3.98966e-10	-1.48438	1.1148e-13
UH47_06830	ABC transporter ATP-binding protein		-1.61038	1.29906e-11	.	.	.	.	.	.	.	.	.	.	-1.75465	3.7788e-12	-1.17137	6.50899e-10
UH47_06835	aspartate-semialdehyde dehydrogenase	asd	2.55437	1.25958e-10	1.83283	3.50215e-10	.	.	1.18336	2.70719e-06	.	.	.	.	2.67085	5.55028e-11	2.02306	3.39551e-11
UH47_06840	dihydrodipicolinate synthase	dapA	2.08296	7.52e-10	1.50736	2.95178e-09	.	.	1.04758	5.35858e-06	.	.	.	.	2.13068	4.973e-10	1.71482	1.90232e-10
UH47_06845	dihydrodipicolinate reductase	dapB	1.19746	1.2106e-08	.	.	.	.	.	.	.	.	.	.	1.25773	4.81011e-09	1.06539	2.28062e-09
UH47_06850	2,3,4,5-tetrahydropyridine-2,6-carboxylate N-succinyltransferase	dapH	.	.	.	.	.	.	.	.	.	.	.	.	.	.	.	.
UH47_06855	hydrolase		.	.	.	.	.	.	.	.	.	.	-1.3087	2.46531e-07	.	.	-1.05552	4.85171e-09
UH47_06860	alanine racemase	alr	.	.	.	.	.	.	.	.	.	.	-1.06846	3.93543e-07	.	.	.	.
UH47_06865	diaminopimelate decarboxylase	lysA	.	.	.	.	.	.	.	.	.	.	.	.	.	.	.	.
UH47_06870	hypothetical protein		2.4238	9.46539e-10	2.12855	9.90464e-10	.	.	-1.16415	0.00138238	.	.	1.87531	3.70039e-05	2.78101	7.69133e-11	2.83971	2.2098e-12
UH47_06875	cold-shock protein	cspA	.	.	.	.	.	.	.	.	.	.	.	.	.	.	.	.
UH47_06880	hypothetical protein		-1.53625	0.000445864	1.4609	0.000173982	.	.	.	.	.	.	.	.	.	.	1.47553	0.000140745
UH47_06885	acylphosphatase	acyP	-1.22678	0.000162324	.	.	.	.	.	.	.	.	.	.	.	.	-1.48633	4.09848e-07
UH47_06890	5-bromo-4-chloroindolyl phosphate hydrolase		-1.46966	4.20311e-10	-1.16122	3.52379e-10	.	.	.	.	.	.	.	.	-1.39615	6.5956e-10	-1.7135	5.00535e-13
UH47_06895	tellurite resistance protein TelA		-1.82292	4.17598e-12	-1.38224	2.35496e-11	.	.	.	.	.	.	.	.	-1.76398	5.9132e-12	-2.0336	2.25302e-14
UH47_06900	hypothetical protein		3.25164	1.03169e-13	4.63021	7.13754e-17	.	.	.	.	.	.	.	.	3.07915	2.20433e-13	4.86699	2.48935e-17
UH47_06905	branched-chain amino acid ABC transporter substrate-binding protein		1.09386	3.32238e-07	1.28813	1.00964e-08	.	.	.	.	.	.	.	.	.	.	1.1783	3.46722e-08
UH47_06910	hypothetical protein		1.22779	3.65367e-10	2.10255	1.27581e-14	.	.	.	.	.	.	.	.	1.06279	4.39438e-09	2.0838	9.21106e-15
UH47_06915	hypothetical protein		1.28961	1.97943e-09	2.1468	1.34227e-13	.	.	.	.	.	.	.	.	1.14324	1.53235e-08	2.15115	7.7319e-14
UH47_06920	hypothetical protein		1.08574	6.66594e-11	1.27647	1.11877e-12	.	.	.	.	.	.	.	.	.	.	1.21533	1.43847e-12
UH47_06925	lactoylglutathione lyase		1.05034	4.06241e-08	1.14952	3.03251e-09	.	.	.	.	.	.	.	.	.	.	1.08975	5.52401e-09
UH47_06930	hypothetical protein		1.24447	1.74264e-08	1.43819	3.73787e-10	.	.	.	.	.	.	.	.	1.25816	1.31899e-08	1.55354	5.02519e-11
UH47_06940	2-oxoglutarate dehydrogenase	sucA	.	.	.	.	.	.	1.28962	1.95666e-13	.	.	-1.91246	2.01325e-13	.	.	.	.
UH47_06945	histidine kinase	arlS	.	.	.	.	.	.	.	.	.	.	.	.	.	.	.	.
UH47_06950	response regulator ArlR	arlR	.	.	.	.	.	.	.	.	.	.	.	.	.	.	.	.
UH47_06955	phosphatidic acid phosphatase	bcrC	.	.	.	.	.	.	.	.	.	.	.	.	.	.	.	.
UH47_06960	UDP-diphospho-muramoylpentapeptide beta-N- acetylglucosaminyltransferase	murG	.	.	.	.	.	.	.	.	.	.	.	.	.	.	.	.
UH47_06965	acetyltransferase		.	.	.	.	.	.	.	.	.	.	.	.	.	.	.	.
UH47_06970	serine protease		-1.03881	3.52368e-10	.	.	.	.	.	.	.	.	.	.	.	.	-1.2118	2.72428e-12
UH47_06975	hypothetical protein		.	.	-1.0907	1.1152e-07	.	.	.	.	.	.	.	.	.	.	-1.71629	4.27802e-11
UH47_06980	PTS glucose transporter subunit IIA		.	.	-1.21833	6.04761e-08	.	.	.	.	.	.	.	.	.	.	-1.92331	1.13347e-11
UH47_06985	methionine sulfoxide reductase B	msrB	.	.	-1.04776	3.46961e-07	.	.	.	.	.	.	.	.	.	.	-1.7458	3.92517e-11
UH47_06990	peptide methionine sulfoxide reductase	msrA	.	.	.	.	.	.	.	.	.	.	.	.	.	.	-1.54747	5.00701e-11
UH47_06995	DegV domain-containing protein		.	.	.	.	.	.	.	.	.	.	.	.	.	.	-1.5088	1.14784e-11
UH47_07000	dihydrofolate reductase	folA	.	.	.	.	.	.	.	.	.	.	.	.	.	.	-1.66312	5.76081e-12
UH47_07005	thymidylate synthase	thyA	.	.	-1.02357	2.65284e-07	.	.	.	.	.	.	.	.	.	.	-1.7017	2.68087e-11
UH47_07010	hypothetical protein		.	.	.	.	.	.	.	.	.	.	.	.	.	.	.	.
UH47_07015	virulence factor		.	.	.	.	.	.	.	.	.	.	.	.	.	.	.	.
UH47_07020	hypothetical protein		.	.	.	.	.	.	.	.	.	.	.	.	.	.	.	.
UH47_07025	membrane protein		2.54752	1.33939e-13	3.01198	8.58787e-16	.	.	.	.	.	.	1.08817	4.37827e-05	2.234	1.15729e-12	3.18181	2.44264e-16
UH47_07030	ribonuclease H	rnhA	2.21986	4.74529e-13	2.38224	1.63408e-14	.	.	.	.	.	.	.	.	1.92497	4.30851e-12	2.56737	2.88857e-15
UH47_07040	dynamin family protein		.	.	.	.	.	.	.	.	.	.	.	.	-1.026	4.27742e-09	.	.
UH47_07045	chloramphenicol-sensitive protein RarD	rarD	1.17077	5.5188e-10	1.56488	1.56782e-12	.	.	.	.	.	.	.	.	1.21639	3.10906e-10	2.00238	1.05997e-14
UH47_07050	RNA methyltransferase	ypsC	1.12482	1.11661e-10	1.16424	1.98312e-11	.	.	.	.	.	.	.	.	1.23251	2.77406e-11	1.55383	6.44876e-14
UH47_07055	cell division protein GpsB		1.32231	1.42304e-09	1.131	7.69905e-09	.	.	.	.	.	.	.	.	1.21619	6.11637e-09	1.45037	7.61406e-11
UH47_07060	hypothetical protein		1.12349	1.45339e-09	.	.	.	.	.	.	.	.	.	.	.	.	1.04283	1.0839e-09
UH47_07065	hypothetical protein		.	.	.	.	.	.	.	.	.	.	.	.	.	.	.	.
UH47_07070	Holliday junction resolvase	recU	1.38309	1.39688e-11	1.09153	2.43136e-10	.	.	.	.	.	.	.	.	1.06908	9.33332e-10	1.00568	6.20576e-10
UH47_07075	transglycosylase	mrcA	1.08831	2.33348e-08	.	.	.	.	.	.	.	.	.	.	.	.	.	.
UH47_07080	hypothetical protein		.	.	.	.	.	.	.	.	.	.	.	.	.	.	.	.
UH47_07085	endonuclease III		.	.	.	.	.	.	.	.	.	.	.	.	.	.	.	.
UH47_07090	chromosome replication protein DnaD	dnaD	.	.	.	.	.	.	.	.	.	.	.	.	.	.	.	.
UH47_07095	asparagine--tRNA ligase		.	.	-1.12505	3.86188e-07	.	.	.	.	.	.	.	.	.	.	-1.55931	1.12296e-09
UH47_07100	ATP-dependent helicase	dinG	-1.69712	1.45194e-11	.	.	.	.	.	.	.	.	.	.	-1.65355	1.98544e-11	-1.4204	3.84388e-11
UH47_07105	biotin--acetyl-CoA-carboxylase ligase	birA	-1.95432	3.49909e-11	-1.33999	1.08413e-09	.	.	.	.	.	.	.	.	-1.79394	8.57734e-11	-1.88223	2.98901e-12
UH47_07110	tRNA CCA-pyrophosphorylase	cca	-1.50472	2.65754e-10	-1.25807	6.65299e-10	.	.	.	.	.	.	.	.	-1.48468	2.87112e-10	-1.67209	3.57168e-12
UH47_07115	N-acetyl-alpha-D-glucosaminyl L-malate synthase		-1.43293	6.42583e-09	-1.12189	3.9397e-08	.	.	.	.	.	.	.	.	-1.36218	1.19623e-08	-1.53993	1.82121e-10
UH47_07120	nucleotide pyrophosphohydrolase		-1.90934	2.77062e-09	-1.11149	8.96016e-07	.	.	.	.	.	.	.	.	-1.64228	1.67652e-08	-1.74344	1.12867e-09
UH47_07125	zinc metallopeptidase		.	.	.	.	.	.	.	.	.	.	.	.	.	.	.	.
UH47_07130	membrane protein		.	.	1.82037	1.80916e-13	.	.	.	.	.	.	.	.	.	.	1.99085	2.30015e-14
UH47_07135	hypothetical protein		.	.	1.2894	1.74625e-10	.	.	.	.	.	.	.	.	.	.	1.39946	2.28675e-11
UH47_07140	hypothetical protein		.	.	.	.	.	.	.	.	.	.	.	.	.	.	.	.
UH47_07145	3-phosphoshikimate 1-carboxyvinyltransferase	aroA	.	.	1.00851	5.15863e-09	.	.	.	.	.	.	.	.	.	.	.	.
UH47_07150	3-dehydroquinate synthase	aroB	.	.	1.19615	2.27057e-12	.	.	.	.	.	.	.	.	.	.	1.25793	5.07267e-13
UH47_07155	chorismate synthase	aroC	.	.	1.26444	7.86772e-12	.	.	.	.	.	.	.	.	.	.	1.33183	1.58884e-12
UH47_07165	heptaprenyl diphosphate synthase	hepST	-1.51721	8.70304e-09	-1.24554	6.21592e-08	.	.	.	.	.	.	.	.	-1.52531	7.78686e-09	-1.73867	1.84464e-10
UH47_07170	ubiquinone biosynthesis methyltransferase UbiE	ubiE	.	.	.	.	.	.	.	.	.	.	.	.	.	.	-1.21161	6.48848e-11
UH47_07175	hypothetical protein		.	.	.	.	.	.	.	.	.	.	.	.	.	.	.	.
UH47_07180	DNA-binding protein	hupB	.	.	-1.89375	2.6391e-06	.	.	.	.	.	.	.	.	.	.	-2.31403	9.87484e-08
UH47_07185	glycerol-3-phosphate dehydrogenase	gpsA	.	.	.	.	.	.	.	.	.	.	.	.	.	.	.	.
UH47_07190	GTP-binding protein Der	engA	.	.	.	.	.	.	.	.	.	.	.	.	.	.	.	.
UH47_07205	permease		2.60507	1.17965e-10	3.61471	1.63408e-14	.	.	.	.	.	.	1.18271	0.000598487	2.84396	2.31798e-11	4.70374	1.08714e-16
UH47_07210	threonine dehydratase		1.61467	1.28564e-06	2.51923	3.31032e-10	.	.	.	.	.	.	1.22284	0.00235472	2.1303	1.01725e-08	3.66046	1.35073e-13
UH47_07215	isopropylmalate isomerase	leuD	1.74631	1.80652e-05	2.92285	2.85844e-09	.	.	.	.	.	.	.	.	2.09176	1.01507e-06	4.14506	2.0709e-12
UH47_07220	isopropylmalate isomerase	leuC	1.99295	1.70023e-06	3.20862	8.8392e-11	.	.	.	.	.	.	.	.	2.45466	4.68562e-08	4.40648	1.02724e-13
UH47_07225	3-isopropylmalate dehydrogenase	leuB	1.7858	8.93646e-06	3.29603	5.70728e-11	.	.	.	.	.	.	.	.	1.99363	1.42246e-06	4.46596	8.563e-14
UH47_07230	2-isopropylmalate synthase	leuA	.	.	2.24307	1.32713e-10	.	.	.	.	.	.	.	.	1.11644	6.09538e-05	3.47642	1.61962e-14
UH47_07235	ketol-acid reductoisomerase	ilvC	.	.	1.78523	2.05786e-08	.	.	.	.	.	.	.	.	.	.	3.00285	5.88726e-13
UH47_07240	acetolactate synthase		.	.	.	.	.	.	.	.	.	.	.	.	.	.	.	.
UH47_07245	acetolactate synthase catalytic subunit		.	.	.	.	.	.	.	.	.	.	.	.	.	.	.	.
UH47_07250	dihydroxy-acid dehydratase	ilvD	1.12293	1.17128e-06	.	.	.	.	.	.	.	.	.	.	1.00382	5.52889e-06	1.00191	8.1996e-07
UH47_07255	ATPase	tsaE	.	.	.	.	.	.	.	.	.	.	.	.	.	.	.	.
UH47_07260	universal bacterial protein YeaZ		.	.	.	.	.	.	.	.	.	.	.	.	.	.	.	.
UH47_07265	alanine acetyltransferase	rimI	.	.	.	.	.	.	.	.	.	.	.	.	.	.	.	.
UH47_07270	O-sialoglycoprotein endopeptidase		.	.	.	.	.	.	.	.	.	.	.	.	.	.	.	.
UH47_07275	DNA mismatch repair protein MutS		.	.	.	.	.	.	.	.	.	.	.	.	.	.	.	.
UH47_07280	ABC transporter ATP-binding protein		.	.	.	.	.	.	.	.	.	.	.	.	.	.	.	.
UH47_07285	redox-sensing transcriptional repressor rex	rex	.	.	.	.	.	.	.	.	.	.	.	.	.	.	.	.
UH47_07290	MFS transporter		1.25138	1.04134e-08			.	.	.	.	.	.	1.64534	3.29099e-08	1.37504	1.9611e-09	.	.
UH47_07295	MarR family transcriptional regulator		1.74268	2.28234e-05	.	.	.	.	.	.	.	.	1.80196	0.000677317	1.99527	2.8752e-06	1.50082	8.84566e-06
UH47_07300	hypothetical protein	yvmC	1.42698	3.39669e-06	.	.	.	.	-1.41864	2.70458e-05	.	.	2.57837	1.00768e-07	1.7725	9.36039e-08	1.90678	2.22834e-10
UH47_07305	cytochrome P450		1.11441	6.05958e-07	.	.	.	.	.	.	.	.	1.91258	2.59582e-08	1.3242	3.53374e-08	1.8085	3.84041e-12
UH47_07310	LacI family transcriptional regulator	scrR	-1.95027	1.13058e-09	-2.04229	1.18198e-10	.	.	.	.	.	.	.	.	-1.90804	1.34402e-09	-2.85712	5.23869e-13
UH47_07315	sucrose-6-phosphate hydrolase		-1.45466	8.50087e-09	-1.77527	1.2535e-10	.	.	.	.	.	.	.	.	-1.37493	2.07733e-08	-2.4316	3.61513e-13
UH47_07320	fructokinase		-1.61271	3.83036e-08	-1.82187	1.78361e-09	.	.	.	.	.	.	.	.	-1.57504	5.19363e-08	-2.55597	4.70944e-12
UH47_07325	histidine kinase	agrA	-1.67839	9.54652e-10	-1.51505	1.42621e-09	.	.	.	.	.	.	.	.	-1.48664	5.90488e-09	-1.82228	3.96244e-11
UH47_07330	histidine kinase	agrC	-1.23519	2.47458e-05	-1.92103	3.0007e-08	.	.	.	.	.	.	.	.	-1.2558	2.05047e-05	-2.2441	1.53801e-09
UH47_07335	accessory gene regulator AgrD	agrD	-1.0002	4.97396e-05	-1.79067	1.27824e-08	.	.	.	.	.	.	.	.	-1.06328	2.55037e-05	-1.95286	2.11958e-09
UH47_07340	accessory gene regulator AgrB	agrB	-1.01396	0.000461263	-2.31439	7.61838e-09	.	.	.	.	.	.	.	.	-1.13656	0.000140529	-2.74937	2.51737e-10
UH47_07345	hydrolase		.	.	.	.	.	.	.	.	.	.	.	.	.	.	.	.
UH47_07350	membrane protein		.	.	.	.	.	.	.	.	.	.	.	.	.	.	.	.
UH47_07355	CAAX protease		.	.	.	.	.	.	.	.	.	.	.	.	.	.	.	.
UH47_07360	molecular chaperone GroES	groES	.	.	-1.14982	8.09331e-13	.	.	.	.	.	.	.	.	-1.02445	1.63168e-11	-1.49303	4.44021e-15
UH47_07365	molecular chaperone GroEL	groEL	.	.	-1.12514	1.27871e-11	.	.	.	.	.	.	.	.	.	.	-1.50055	4.098e-14
UH47_07370	GCN5 family acetyltransferase		.	.	1.12188	5.90975e-06	.	.	.	.	.	.	.	.	.	.	1.42509	1.08857e-07
UH47_07375	acetylornithine deacetylase	ylmB	.	.	.	.	.	.	.	.	.	.	.	.	.	.	.	.
UH47_07380	cysteine methyltransferase	ogt	1.0414	1.25295e-08	.	.	.	.	.	.	.	.	.	.	.	.	.	.
UH47_07385	DNA photolyase		1.86459	3.17474e-11	1.63656	4.77081e-11	.	.	.	.	.	.	.	.	1.72664	1.09696e-10	2.04719	4.0277e-13
UH47_07390	aspartate aminotransferase		.	.	.	.	.	.	.	.	.	.	.	.	.	.	.	.
UH47_07395	membrane protein		.	.	.	.	.	.	.	.	.	.	.	.	.	.	1.73885	4.09681e-10
UH47_07400	antibiotic ABC transporter ATP-binding protein		-1.40106	7.12017e-08	-1.40574	2.36768e-08	.	.	.	.	.	.	.	.	-1.22699	4.98765e-07	-1.61542	1.8167e-09
UH47_07405	membrane protein		-1.53285	8.99849e-09	-1.51351	3.67314e-09	.	.	.	.	.	.	.	.	-1.37258	4.72268e-08	-1.75042	2.19277e-10
UH47_07410	GntR family transcriptional regulator	gntR	1.24309	2.66217e-08	.	.	.	.	1.4825	2.16407e-10	.	.	-1.39774	2.99688e-07	1.1231	1.31452e-07	.	.
UH47_07415	gluconokinase	gntK	1.11749	6.87274e-08	1.12807	1.75431e-08	.	.	1.57062	2.74641e-10	.	.	-1.39758	4.38757e-07	.	.	1.30111	1.02093e-09
UH47_07420	gluconate permease		1.25153	1.44035e-10	.	.	.	.	.	.	.	.	.	.	1.07555	1.78484e-09	1.17487	3.59899e-11
UH47_07425	thioredoxin		1.69577	2.83439e-11	.	.	.	.	.	.	.	.	.	.	1.5582	1.0654e-10	1.13703	6.24723e-10
UH47_07430	hypothetical protein		2.26747	2.33979e-12	.	.	.	.	.	.	.	.	1.26022	1.07668e-05	2.37559	1.48547e-12	1.32387	1.12012e-09
UH47_07435	hypothetical protein		1.70762	1.0583e-13	.	.	.	.	.	.	.	.	.	.	1.76376	6.74069e-14	.	.
UH47_07440	choloylglycine hydrolase		.	.	.	.	.	.	.	.	.	.	.	.	.	.	.	.
UH47_07445	hypothetical protein		.	.	.	.	.	.	.	.	.	.	.	.	.	.	.	.
UH47_07450	hypothetical protein		-1.00623	3.9864e-07	-1.24181	4.89321e-09	.	.	.	.	.	.	.	.	-1.03574	2.53296e-07	-1.7271	1.18795e-11
UH47_07455	aldehyde dehydrogenase		.	.	.	.	.	.	.	.	.	.	.	.	.	.	.	.
UH47_07460	GNAT family acetyltransferase		.	.	.	.	.	.	.	.	.	.	.	.	.	.	.	.
UH47_07465	inorganic pyrophosphatase	ppaC	.	.	.	.	.	.	.	.	.	.	.	.	.	.	.	.
UH47_07470	isochorismatase		.	.	.	.	.	.	.	.	.	.	.	.	.	.	.	.
UH47_07475	pectate lyase		1.27187	7.76376e-11	.	.	.	.	.	.	.	.	.	.	1.05981	1.61203e-09	1.1035	6.84057e-11
UH47_07480	prephenate dehydratase	pheA2	.	.	.	.	.	.	.	.	.	.	.	.	.	.	.	.
UH47_07485	nitric oxide synthase	nos	.	.	-1.0365	1.86482e-11	.	.	.	.	.	.	.	.	.	.	.	.
UH47_07490	nicotinate phosphoribosyltransferase	pncB	-1.54712	4.00537e-12	-1.28412	2.06377e-11	.	.	.	.	.	.	.	.	-1.37486	2.35581e-11	-1.63168	1.7901e-13
UH47_07500	hypothetical protein		.	.	.	.	.	.	.	.	.	.	.	.	.	.	.	.
UH47_07505	hypothetical protein		.	.	.	.	.	.	.	.	.	.	.	.	.	.	.	.
UH47_07510	adenylosuccinate lyase	purB	.	.	.	.	.	.	.	.	.	.	.	.	.	.	.	.
UH47_07515	hypothetical protein		.	.	.	.	.	.	.	.	.	.	.	.	.	.	.	.
UH47_07520	geranylgeranylglyceryl phosphate synthase	pcrB	.	.	.	.	.	.	.	.	.	.	.	.	.	.	.	.
UH47_07525	ATP-dependent DNA helicase PcrA	uvrD	-1.05745	1.01649e-08	.	.	.	.	.	.	.	.	.	.	.	.	.	.
UH47_07530	NAD-dependent DNA ligase LigA		-1.32159	2.07117e-10	.	.	.	.	.	.	.	.	-1.03424	5.20815e-06	-1.02019	1.34196e-08	.	.
UH47_07535	lipoprotein		-1.24228	2.86632e-10	.	.	.	.	.	.	.	.	.	.	-1.03835	5.08937e-09	.	.
UH47_07540	proline:sodium symporter PutP	putP	.	.	.	.	.	.	.	.	.	.	.	.	.	.	.	.
UH47_07545	glutamyl-tRNA amidotransferase	gatC	-1.19367	1.13692e-08	-1.06614	1.80912e-08	.	.	.	.	.	.	.	.	-1.24655	5.42036e-09	-1.56933	2.16662e-11
UH47_07550	glutamyl-tRNA amidotransferase	gatA	-1.1858	1.04565e-08	-1.23011	5.13473e-09	.	.	.	.	.	.	.	.	-1.2371	6.06777e-09	-1.82674	2.47447e-12
UH47_07555	glutamyl-tRNA amidotransferase	gatB	-1.28489	2.7847e-10	-1.27579	3.09674e-10	.	.	.	.	.	.	.	.	-1.35764	1.25289e-10	-1.85992	1.74288e-13
UH47_07560	lipid kinase	dagK	.	.	.	.	.	.	.	.	.	.	.	.	.	.	.	.
UH47_07565	RNA methyltransferase	rumA	.	.	.	.	.	.	.	.	.	.	.	.	.	.	.	.
UH47_07570	hypothetical protein		.	.	.	.	.	.	.	.	.	.	.	.	.	.	.	.
UH47_07575	hypothetical protein		1.02565	2.29287e-06	.	.	.	.	.	.	.	.	.	.	.	.	.	.
UH47_07585	hypothetical protein		1.17853	1.45896e-07	.	.	.	.	.	.	.	.	.	.	.	.	.	.
UH47_07590	hypothetical protein	rumA	.	.	1.09854	0.00504363	.	.	.	.	.	.	.	.	.	.	1.49386	0.000216051
UH47_07595	MutR family transcriptional regulator		.	.	.	.	.	.	.	.	.	.	.	.	.	.	1.91167	7.03795e-07
UH47_07615	hypothetical protein		.	.	.	.	.	.	.	.	.	.	1.09837	5.76358e-07	.	.	.	.
UH47_07620	DNA polymerase IV		1.23746	3.15544e-10	1.53231	2.84275e-12	.	.	.	.	.	.	.	.	1.1432	1.20697e-09	1.87913	4.098e-14
UH47_07625	DNA polymerase III subunit epsilon		1.04849	5.71001e-09	1.4641	1.11423e-11	.	.	.	.	.	.	.	.	.	.	1.75814	2.01068e-13
UH47_07630	ferritin	ftnA	.	.	.	.	.	.	.	.	.	.	.	.	.	.	.	.
UH47_07635	UDP-N-acetylmuramate--alanine ligase		.	.	.	.	.	.	.	.	.	.	.	.	.	.	.	.
UH47_07640	glutamine amidotransferase		.	.	.	.	.	.	.	.	.	.	.	.	.	.	.	.
UH47_07645	membrane protein		1.33919	1.0121e-10			.	.	.	.	.	.	.	.	1.25333	3.10906e-10	.	.
UH47_07650	methionine aminopeptidase	map	-1.58139	5.22708e-09	-1.3823	1.42794e-08	.	.	.	.	.	.	.	.	-1.47	1.57365e-08	-1.85396	7.35248e-11
UH47_07655	hypothetical protein		.	.	-1.19687	1.9563e-09	.	.	.	.	.	.	.	.	.	.	-1.0753	7.04985e-09
UH47_07660	transporter		.	.	-1.30343	1.80147e-12	.	.	.	.	.	.	.	.	.	.	-1.25296	1.79028e-12
UH47_07665	histidine kinase	vraS	.	.	-1.37851	1.36455e-15	.	.	.	.	.	.	.	.	.	.	-1.49678	2.47313e-16
UH47_07670	LuxR family transcriptional regulator	vraR	.	.	-1.64136	5.66338e-16	.	.	.	.	.	.	.	.	.	.	-1.71598	1.80526e-16
UH47_07675	carbonic anhydrase	cynT	.	.	.	.	.	.	.	.	.	.	.	.	.	.	.	.
UH47_07680	ribonuclease BN		.	.	.	.	.	.	.	.	.	.	.	.	.	.	.	.
UH47_07685	hypothetical protein		.	.	-1.11107	9.10864e-07	.	.	.	.	.	.	.	.	-1.14624	1.04108e-06	-1.55472	3.18184e-09
UH47_07690	protein tyrosine phosphatase		-1.00662	4.89205e-06	-1.05259	1.63346e-06	.	.	.	.	.	.	.	.	-1.3493	6.96866e-08	-1.45935	7.09687e-09
UH47_07695	hypothetical protein		-1.67417	2.13252e-11	.	.	.	.	.	.	.	.	.	.	-1.533	5.31302e-11	.	.
UH47_07700	aminopeptidase T	ampS	-2.16583	1.67783e-12	-1.26632	2.75697e-09	.	.	.	.	.	.	.	.	-2.0085	5.32766e-12	-1.87628	2.14948e-12
UH47_07705	acyl-CoA hydrolase		-1.52358	5.95311e-11	-1.22299	3.35993e-10	.	.	.	.	.	.	.	.	-1.45521	1.00938e-10	-1.73802	6.18433e-13
UH47_07710	hypothetical protein		.	.	.	.	.	.	.	.	.	.	.	.	.	.	.	.
UH47_07715	general stress protein	pfpI	.	.	.	.	.	.	.	.	.	.	-1.08034	0.00332311	-1.05928	7.89238e-05	.	.
UH47_07720	pyruvate oxidase	poxL	-1.0596	5.39915e-07	.	.	.	.	1.22747	7.31493e-08	.	.	-1.39342	2.66321e-06	-1.4193	6.6002e-09	.	.
UH47_07725	glycosyltransferase	sgtB	.	.	.	.	.	.	-1.00312	1.77562e-08	.	.	.	.	.	.	.	.
UH47_07730	RecX family transcriptional regulator	recX	.	.	-1.02712	3.82867e-09	.	.	.	.	.	.	.	.	.	.	-1.33054	4.41978e-11
UH47_07735	hypothetical protein		.	.	-1.13315	3.08857e-09	.	.	.	.	.	.	.	.	.	.	-1.33984	1.53139e-10
UH47_07740	teichoic acid ABC transporter ATP-binding protein	tagH	-1.1707	3.39969e-08	-1.43282	2.83587e-10	.	.	.	.	.	.	.	.	.	.	-1.70844	9.25504e-12
UH47_07745	teichoic acid translocation permease	tagG	-1.38937	3.40313e-10	-1.24422	3.07792e-10	.	.	.	.	.	.	.	.	-1.1333	6.49984e-09	-1.4327	1.75911e-11
UH47_07750	metal-dependent hydrolase		.	.	.	.	.	.	.	.	.	.	.	.	.	.	.	.
UH47_07755	adenine glycosylase	mutY	1.20443	5.31906e-11	1.6486	6.21114e-14	.	.	.	.	.	.	.	.	1.04066	6.1434e-10	1.94987	1.92875e-15
UH47_07760	hypothetical protein	ygaC	.	.	.	.	.	.	.	.	.	.	.	.	.	.	.	.
UH47_07765	multidrug ABC transporter ATP-binding protein	msbA	.	.	.	.	.	.	.	.	.	.	.	.	.	.	.	.
UH47_07770	membrane protein		.	.	.	.	.	.	.	.	.	.	.	.	.	.	.	.
UH47_07775	membrane protein		.	.	.	.	.	.	.	.	.	.	.	.	.	.	1.00098	8.49456e-12
UH47_07780	glutamate-1-semialdehyde aminotransferase	hemL	-1.37437	8.38791e-12	.	.	.	.	.	.	.	.	-1.01835	3.02118e-07	-1.37115	8.05614e-12	-1.10869	1.67902e-11
UH47_07785	thiol peroxidase		-1.06664	2.94738e-07	-1.25267	1.06402e-09	.	.	.	.	.	.	.	.	-1.07181	2.21579e-07	-1.36289	1.80092e-10
UH47_07790	2-hydroxyacid dehydrogenase		-1.44992	1.0381e-09	-1.43655	9.72351e-11	.	.	.	.	.	.	.	.	-1.38877	1.64927e-09	-1.7267	2.65384e-12
UH47_07795	Fur family transcriptional regulator	perR	1.66042	1.51233e-09	.	.	.	.	.	.	.	.	.	.	1.36926	3.70021e-08	1.14824	2.96282e-07
UH47_07805	ATP-dependent DNA helicase RecG	recG	1.14705	3.51437e-08	.	.	.	.	.	.	.	.	.	.	1.23488	1.09051e-08	1.45871	6.25816e-11
UH47_07810	30S ribosomal protein S9		1.44492	5.11011e-13	1.79377	4.13585e-15	.	.	.	.	.	.	.	.	1.30523	2.83338e-12	1.85642	1.51196e-15
UH47_07815	50S ribosomal protein L13		1.56027	3.41265e-10	2.17837	7.71967e-13	.	.	.	.	.	.	.	.	1.43015	1.57846e-09	2.28671	1.8228e-13
UH47_07820	pseudouridine synthase	truA	.	.	.	.	.	.	.	.	.	.	.	.	.	.	1.18613	2.16662e-11
UH47_07825	transporter	ecfT	.	.	1.00628	5.03911e-10	.	.	.	.	.	.	.	.	.	.	1.2882	3.45602e-12
UH47_07830	ATP-binding protein	ecfA2	.	.	.	.	.	.	.	.	.	.	.	.	.	.	1.12972	2.65534e-10
UH47_07835	cobalt transporter ATP-binding subunit	ecfA1	.	.	.	.	.	.	.	.	.	.	.	.	.	.	.	.
UH47_07840	50S ribosomal protein L17		1.81297	7.63557e-11	.	.	.	.	.	.	.	.	.	.	1.42826	3.91638e-09	.	.
UH47_07845	DNA-directed RNA polymerase subunit alpha	rpoA	1.73576	2.45896e-13	.	.	.	.	.	.	.	.	.	.	1.37779	8.39384e-12	.	.
UH47_07850	30S ribosomal protein S11		1.73827	2.90808e-12	.	.	.	.	.	.	.	.	.	.	1.42601	7.55874e-11	.	.
UH47_07855	30S ribosomal protein S13		1.66302	8.59803e-13	.	.	.	.	.	.	.	.	.	.	1.33635	3.02798e-11	.	.
UH47_07860	50S ribosomal protein L36		1.55282	1.19302e-10	.	.	.	.	.	.	.	.	.	.	1.21558	6.86947e-09	1.05002	3.56314e-08
UH47_07865	translation initiation factor IF-1	infA	1.68206	1.80117e-12	1.10209	1.09027e-09	.	.	.	.	.	.	.	.	1.33697	7.6213e-11	1.23715	9.53097e-11
UH47_07870	adenylate kinase	adk	1.72532	4.74698e-13	1.02651	1.46347e-09	.	.	.	.	.	.	.	.	1.37415	1.66539e-11	1.15594	1.23183e-10
UH47_07875	preprotein translocase subunit SecY	secY	1.57613	5.73938e-13	1.00121	6.35676e-10	.	.	.	.	.	.	.	.	1.22141	3.28127e-11	1.09088	8.96372e-11
UH47_07880	50S ribosomal protein L15		1.53263	1.05563e-12	.	.	.	.	.	.	.	.	.	.	1.12158	1.66994e-10	.	.
UH47_07885	50S ribosomal protein L30		1.36157	5.04891e-11	.	.	.	.	.	.	.	.	.	.	.	.	.	.
UH47_07895	50S ribosomal protein L18		1.37969	2.43593e-11	.	.	.	.	.	.	.	.	.	.	1.02211	3.33627e-09	.	.
UH47_07900	50S ribosomal protein L6		1.48376	2.53587e-12	.	.	.	.	.	.	.	.	.	.	1.13022	2.19328e-10	.	.
UH47_07905	30S ribosomal protein S8		1.47794	1.12446e-10	.	.	.	.	.	.	.	.	.	.	1.17028	5.30705e-09	.	.
UH47_07910	30S ribosomal protein S14		1.32022	1.62609e-11	.	.	.	.	.	.	.	.	.	.	1.0202	1.11676e-09	.	.
UH47_07915	50S ribosomal protein L5		1.25944	1.15027e-10	.	.	.	.	.	.	.	.	.	.	.	.	.	.
UH47_07920	50S ribosomal protein L24		1.13538	4.14004e-07	.	.	.	.	.	.	.	.	.	.	.	.	.	.
UH47_07925	50S ribosomal protein L14		1.14274	1.69599e-07	.	.	.	.	.	.	.	.	.	.	.	.	.	.
UH47_07930	30S ribosomal protein S17		1.1658	5.489e-06	.	.	.	.	.	.	.	.	.	.	.	.	.	.
UH47_07935	50S ribosomal protein L29		1.03397	6.7614e-05	.	.	.	.	.	.	.	.	.	.	.	.	.	.
UH47_07940	50S ribosomal protein L16		.	.	.	.	.	.	.	.	.	.	.	.	.	.	.	.
UH47_07945	30S ribosomal protein S3		.	.	.	.	.	.	.	.	.	.	.	.	.	.	.	.
UH47_07950	50S ribosomal protein L22		.	.	.	.	.	.	.	.	.	.	.	.	.	.	.	.
UH47_07955	30S ribosomal protein S19		.	.	.	.	.	.	.	.	.	.	.	.	.	.	.	.
UH47_07960	50S ribosomal protein L2		1.021	3.8962e-06	.	.	.	.	.	.	.	.	.	.	.	.	.	.
UH47_07965	50S ribosomal protein L23		1.18026	5.11475e-08	.	.	.	.	.	.	.	.	.	.	.	.	.	.
UH47_07970	50S ribosomal protein L4		1.12797	2.94738e-07	.	.	.	.	.	.	.	.	.	.	.	.	.	.
UH47_07975	50S ribosomal protein L3		1.05036	6.2553e-08	.	.	.	.	.	.	.	.	.	.	.	.	.	.
UH47_07980	30S ribosomal protein S10		1.00076	7.79518e-10	.	.	.	.	.	.	.	.	.	.	.	.	.	.
UH47_07985	membrane protein		.	.	.	.	.	.	.	.	.	.	.	.	.	.	.	.
UH47_07990	hypothetical protein		3.01817	2.46544e-12	5.06381	3.08065e-14	.	.	.	.	.	.	.	.	3.38473	4.19567e-13	5.77866	1.65805e-15
UH47_07995	guanine permease	pbuG	.	.	1.63549	8.44328e-11	.	.	.	.	.	.	.	.	.	.	2.25518	1.87962e-13
UH47_08000	DNA topoisomerase III	topB	.	.	.	.	.	.	.	.	.	.	.	.	.	.	1.0657	4.47893e-12
UH47_08005	GNAT family acetyltransferase		.	.	.	.	.	.	.	.	.	.	.	.	.	.	.	.
UH47_08010	malonate transporter		1.80545	3.69092e-12	2.04381	6.01754e-14	.	.	.	.	.	.	.	.	1.78668	4.79353e-12	2.35359	2.87691e-15
UH47_08015	membrane protein		.	.	.	.	.	.	.	.	.	.	.	.	.	.	.	.
UH47_08020	N-succinyldiaminopimelate aminotransferase		.	.	.	.	.	.	.	.	.	.	.	.	.	.	.	.
UH47_08025	multidrug transporter		-1.05931	3.20353e-11	-1.02024	1.91738e-11	.	.	.	.	.	.	.	.	-1.05523	3.28021e-11	-1.32403	1.04404e-13
UH47_08030	aminoacyltransferase	femX	-1.23895	3.61598e-07	-1.34	2.0487e-08	.	.	.	.	.	.	.	.	-1.21742	4.08835e-07	-1.69719	3.33284e-10
UH47_08035	hypothetical protein		.	.	.	.	.	.	.	.	.	.	.	.	.	.	.	.
UH47_08040	hypothetical protein		.	.	.	.	.	.	.	.	.	.	.	.	.	.	.	.
UH47_08045	MarR family transcriptional regulator		.	.	.	.	.	.	.	.	.	.	.	.	.	.	.	.
UH47_08050	endonuclease		-1.24711	1.9325e-07	-1.88944	9.68901e-11	.	.	.	.	.	.	.	.	-1.21564	2.69993e-07	-2.20152	3.8746e-12
UH47_08055	molybdenum cofactor biosynthesis protein A		.	.	.	.	.	.	.	.	.	.	.	.	.	.	.	.
UH47_08060	molybdopterin-guanine dinucleotide biosynthesis protein A	mobA	.	.	.	.	.	.	.	.	.	.	.	.	.	.	.	.
UH47_08065	molybdopterin synthase small subunit	moaD	.	.	.	.	.	.	.	.	.	.	.	.	.	.	.	.
UH47_08070	molybdopterin synthase subunit 2		.	.	.	.	.	.	.	.	.	.	.	.	.	.	.	.
UH47_08075	molybdopterin-guanine dinucleotide biosynthesis protein B	mobB	.	.	.	.	.	.	.	.	.	.	.	.	.	.	.	.
UH47_08080	molybdopterin molybdenumtransferase	moeA	.	.	.	.	.	.	.	.	.	.	.	.	.	.	.	.
UH47_08085	molybdenum cofactor biosynthesis protein C	moaC	.	.	.	.	.	.	.	.	.	.	.	.	.	.	.	.
UH47_08090	molybdenum cofactor biosynthesis protein B	moaB	.	.	.	.	.	.	.	.	.	.	.	.	.	.	.	.
UH47_08095	molybdopterin biosynthesis protein MoeB		.	.	.	.	.	.	.	.	.	.	.	.	.	.	.	.
UH47_08100	molybdenum ABC transporter ATP-binding protein	modC	1.09662	3.24197e-09	1.07503	1.15533e-09	.	.	.	.	.	.	.	.	1.24177	4.36371e-10	1.20822	9.58496e-11
UH47_08105	molybdenum ABC transporter permease	modB	.	.	.	.	.	.	.	.	.	.	.	.	.	.	.	.
UH47_08110	molybdenum ABC transporter substrate-binding protein	modA	.	.	.	.	.	.	.	.	.	.	.	.	.	.	.	.
UH47_08115	galactose-1-phosphate uridylyltransferase	galT	.	.	.	.	.	.	.	.	.	.	.	.	.	.	.	.
UH47_08120	UDP-glucose 4-epimerase	galE	.	.	.	.	.	.	.	.	.	.	.	.	.	.	.	.
UH47_08125	galactokinase	galK	.	.	.	.	.	.	.	.	.	.	.	.	.	.	.	.
UH47_08130	transcriptional regulator	lacI	.	.	.	.	.	.	.	.	.	.	.	.	.	.	.	.
UH47_08135	formate dehydrogenase	fdhD	-1.59484	8.42956e-10	-1.69056	1.60019e-11	.	.	.	.	.	.	.	.	-1.48182	1.78484e-09	-1.81369	2.75407e-12
UH47_08140	acetyltransferase		.	.	.	.	.	.	.	.	.	.	.	.	.	.	.	.
UH47_08145	biotin biosynthesis protein BioY	bioY	.	.	.	.	.	.	.	.	.	.	.	.	.	.	.	.
UH47_08150	N-acetylmannosamine kinase		.	.	.	.	.	.	.	.	.	.	.	.	.	.	.	.
UH47_08155	transcriptional regulator		.	.	.	.	.	.	.	.	.	.	.	.	.	.	.	.
UH47_08160	N-acetylneuraminate lyase		1.4163	2.47203e-09	1.05174	9.24397e-09	.	.	.	.	.	.	.	.	1.31177	8.90968e-09	1.45413	1.88961e-11
UH47_08165	Na+/proline symporter		1.99956	4.46061e-07	1.93098	7.19577e-09	.	.	.	.	.	.	.	.	2.01313	3.59361e-07	2.31709	1.49898e-10
UH47_08170	ferrichrome ABC transporter substrate-binding protein		.	.	2.04729	6.24076e-11	.	.	1.51289	6.97775e-08	.	.	-2.45953	4.32945e-09	.	.	1.10065	2.21296e-06
UH47_08175	hypothetical protein		1.47671	4.58748e-10	1.33252	4.97181e-10	.	.	.	.	.	.	1.03606	3.42776e-05	1.53753	2.55902e-10	1.89174	7.91512e-13
UH47_08180	acyl-CoA dehydrogenase		.	.	.	.	.	.	.	.	.	.	.	.	.	.	.	.
UH47_08185	MarR family transcriptional regulator		.	.	.	.	-1.48674	0.000378203	-2.26935	1.31801e-08	1.61859	0.00315569	2.71973	3.70278e-08	.	.	.	.
UH47_08190	membrane protein		.	.	.	.	.	.	.	.	.	.	.	.	.	.	.	.
UH47_08195	luciferase		.	.	.	.	.	.	.	.	.	.	.	.	.	.	.	.
UH47_08200	hypothetical protein		1.40777	3.90112e-09	1.31272	9.71106e-09	.	.	-1.43832	5.89825e-09	.	.	1.20576	2.76599e-05	.	.	1.08016	1.84683e-07
UH47_08205	hypothetical protein		.	.	.	.	.	.	1.3782	6.2643e-06	.	.	-1.15066	0.00241781	.	.	.	.
UH47_08210	sodium:proton antiporter	nhaC	.	.	.	.	.	.	.	.	.	.	.	.	.	.	.	.
UH47_08215	octopine dehydrogenase	odh	.	.	.	.	.	.	1.06139	7.63091e-07	.	.	-1.10356	5.91957e-05	.	.	.	.
UH47_08220	secretory antigen precursor		2.29067	4.45934e-11	1.73877	2.16553e-09	.	.	.	.	.	.	1.28646	0.000177475	2.36389	3.05698e-11	2.45154	3.03859e-12
UH47_08225	multidrug resistance protein SMR	ykkC	2.02397	7.06888e-12	1.80091	3.65836e-11	.	.	.	.	.	.	.	.	1.98577	1.01291e-11	2.12535	8.17669e-13
UH47_08230	multidrug resistance protein SMR	ykkD	1.85645	5.24159e-12	1.67791	1.91738e-11	.	.	.	.	.	.	.	.	1.81186	8.43187e-12	2.01098	3.27963e-13
UH47_08235	2-hydroxyacid dehydrogenase		1.05337	4.21538e-11			.	.	.	.	.	.	.	.	.	.	.	.
UH47_08240	hypothetical protein		-1.69111	5.77704e-11	-1.11435	1.27594e-08	.	.	.	.	.	.	.	.	-1.45295	4.973e-10	-1.54055	5.00198e-11
UH47_08250	membrane protein		.	.	.	.	.	.	.	.	.	.	.	.	.	.	.	.
UH47_08255	hypothetical protein		-1.10728	2.22778e-07	-1.53867	3.31032e-10	.	.	.	.	.	.	.	.	-1.08596	2.77885e-07	-1.93761	4.26537e-12
UH47_08260	oxidoreductase	fdoG	.	.	-1.55917	2.01061e-10	.	.	.	.	.	.	-1.0331	8.73826e-05	.	.	-1.99174	1.20035e-12
UH47_08265	pyrrolidone-carboxylate peptidase	pcp	-1.07837	6.2553e-08	-1.43561	5.31136e-11	.	.	.	.	.	.	.	.	.	.	-1.83324	6.86326e-13
UH47_08270	membrane protein		-1.39312	1.7563e-08	-1.57308	1.68985e-10	.	.	.	.	.	.	-1.12397	4.74557e-05	-1.27192	5.10395e-08	-2.275	4.55394e-13
UH47_08275	membrane protein		-1.68234	2.71984e-09	-1.78293	5.31661e-11	.	.	.	.	.	.	-1.21845	4.2588e-05	-1.50517	9.03144e-09	-2.59606	2.1249e-13
UH47_08280	LytR family transcriptional regulator		-1.43063	8.46288e-09	-2.08904	1.74076e-12	.	.	.	.	.	.	.	.	-2.06941	3.72052e-11	-3.53511	9.07271e-16
UH47_08285	inositol monophosphatase		-1.02498	4.28483e-06	-1.30372	1.65333e-08	.	.	.	.	.	.	-1.43849	8.00246e-06	.	.	-2.19016	7.7304e-12
UH47_08290	DeoR faimly transcriptional regulator		.	.	.	.	.	.	.	.	.	.	.	.	.	.	.	.
UH47_08295	CAAX protease		.	.	.	.	.	.	.	.	.	.	.	.	.	.	.	.
UH47_08300	gamma-aminobutyrate permease		.	.	.	.	.	.	.	.	.	.	-1.24459	1.76068e-05	.	.	.	.
UH47_08305	formate/nitrite transporter		1.21836	1.24386e-07	.	.	.	.	-1.38434	5.57545e-09	.	.	2.00753	2.00793e-09	1.28072	4.84108e-08	.	.
UH47_08310	hypothetical protein		.	.	.	.	.	.	.	.	.	.	.	.	.	.	.	.
UH47_08315	membrane protein		.	.	.	.	.	.	.	.	.	.	.	.	.	.	.	.
UH47_08320	membrane protein		.	.	-1.05179	2.92761e-08	.	.	.	.	.	.	.	.	.	.	.	.
UH47_08325	HAD family hydrolase		.	.	-1.16272	5.30893e-08	.	.	.	.	.	.	.	.	.	.	-1.05737	2.03431e-07
UH47_08330	glyoxalase		.	.	-1.13607	7.85665e-09	.	.	.	.	.	.	.	.	.	.	-1.04632	2.36119e-08
UH47_08335	hypothetical protein		.	.	.	.	.	.	.	.	.	.	.	.	.	.	.	.
UH47_08340	symporter		1.41832	1.48521e-05	2.01143	6.40475e-09	.	.	.	.	.	.	.	.	1.64854	1.41619e-06	2.77426	8.11872e-12
UH47_08345	hypothetical protein		.	.	.	.	.	.	.	.	.	.	.	.	.	.	.	.
UH47_08350	hypothetical protein		1.4235	3.52344e-11	2.25628	3.73496e-15	.	.	.	.	.	.	.	.	1.10817	2.08742e-09	2.4156	8.64681e-16
UH47_08355	sodium:proton antiporter		1.8067	5.73938e-13	2.44566	5.81604e-16	.	.	.	.	.	.	.	.	1.45854	1.82068e-11	2.68447	9.27464e-17
UH47_08360	N-acetyl-L,L-diaminopimelate deacetylase		.	.	.	.	.	.	.	.	.	.	.	.	.	.	.	.
UH47_08365	sulfate permease		.	.	.	.	.	.	.	.	.	.	.	.	.	.	.	.
UH47_08370	imidazolonepropionase	hutI	1.3386	9.3145e-08	.	.	1.41014	8.8955e-07	2.17944	4.10675e-13	-1.7243	1.28917e-05	-2.23615	6.41383e-10	1.02444	5.43623e-06	.	.
UH47_08375	urocanate hydratase	hutU	1.89247	2.4494e-09			1.7493	2.43508e-07	3.20867	2.51671e-15	-1.99881	8.49429e-06	-3.1447	6.91813e-12	1.64297	2.74515e-08	.	.
UH47_08380	histidine transporter	hutM	3.14485	6.94119e-10	.	.	1.91239	6.83295e-05	3.96048	1.60772e-14	-2.02506	0.000695672	-3.85535	2.53595e-11	3.03217	1.30274e-09	1.0196	4.30347e-05
UH47_08385	LysR family transcriptional regulator	hutR	2.09963	7.96113e-13	1.26853	4.00322e-10	.	.	.	.	.	.	.	.	1.99161	2.29911e-12	1.74233	6.21252e-13
UH47_08390	CAAX amino terminal protease		1.79876	4.60846e-13	.	.	.	.	.	.	.	.	1.01676	2.3083e-06	1.65183	2.05318e-12	.	.
UH47_08395	formimidoylglutamase	hutG	.	.	.	.	.	.	.	.	.	.	.	.	.	.	.	.
UH47_08400	ribose 5-phosphate isomerase	rpiA	.	.	-1.07577	2.67269e-12	.	.	.	.	.	.	.	.	.	.	-1.24938	1.19647e-13
UH47_08405	molybdenum cofactor biosysynthesis protein		.	.	-1.17891	1.84825e-08	.	.	.	.	.	.	.	.	.	.	-1.34496	1.70315e-09
UH47_08410	aldose epimerase	galM	.	.	-1.13438	3.91794e-12	.	.	.	.	.	.	.	.	.	.	-1.44185	4.30409e-14
UH47_08415	hypothetical protein		.	.	-1.27572	1.81082e-06	.	.	.	.	.	.	.	.	.	.	-1.59139	8.52576e-08
UH47_08420	sodium ABC transporter permease		-1.57241	5.02674e-09	-2.32469	3.11457e-12	.	.	.	.	.	.	.	.	-2.04389	8.02351e-11	-2.81304	6.78787e-14
UH47_08425	sodium ABC transporter ATP-binding protein		-1.59485	1.50671e-08	-2.60801	1.56782e-12	.	.	.	.	.	.	.	.	-2.05647	3.18078e-10	-3.17845	4.31723e-14
UH47_08430	hypothetical protein		-1.73486	9.05926e-11	-1.72815	4.13957e-11	.	.	.	.	.	.	.	.	-1.64582	2.03509e-10	-2.04075	1.17244e-12
UH47_08435	3-methyladenine DNA glycosylase		.	.	.	.	.	.	.	.	.	.	.	.	.	.	.	.
UH47_08440	sodium:proton antiporter		.	.	1.29199	6.26288e-10	1.17906	2.77677e-07	.	.	.	.	.	.	1.10979	2.07733e-08	1.54589	1.7073e-11
UH47_08445	hypothetical protein		.	.	.	.	2.20094	2.54556e-14	1.2341	1.9358e-11	.	.	.	.	1.57921	9.01714e-13	.	.
UH47_08450	hypothetical protein		.	.	-1.02868	3.64439e-08	2.2501	7.085e-13	.	.	.	.	.	.	1.45734	1.0367e-10	.	.
UH47_08455	PadR family transcriptional regulator	padR	.	.	-1.04586	6.7119e-09	2.01658	1.4679e-13	.	.	.	.	.	.	1.00451	2.8819e-09	.	.
UH47_08460	beta-galactosidase		-1.29089	1.64105e-06			.	.	.	.	.	.	.	.	-1.49771	1.90698e-07	-1.50166	1.127e-07
UH47_08465	AraC family transcriptional regulator		.	.	.	.	.	.	.	.	.	.	.	.	.	.	.	.
UH47_08470	sodium:glutamate symporter	gltS	1.22497	5.3881e-13	1.19141	1.33271e-13	.	.	.	.	.	.	.	.	1.04088	7.8892e-12	.	.
UH47_08475	cobalamin biosynthesis protein CobW		3.46769	1.07351e-13	3.94875	1.32333e-14	.	.	.	.	.	.	.	.	3.31706	2.20433e-13	4.5104	7.82691e-16
UH47_08480	isopentenyl pyrophosphate isomerase	idi	.	.	.	.	.	.	.	.	.	.	.	.	.	.	.	.
UH47_08485	3-hydroxyacyl-CoA dehydrogenase	ybgC	-1.33176	1.39618e-07	.	.	.	.	.	.	.	.	.	.	.	.	.	.
UH47_08490	transcriptional regulator		-1.34361	1.48784e-09	-1.4298	2.08807e-10	.	.	.	.	.	.	.	.	-1.11482	2.98709e-08	-1.58028	2.08973e-11
UH47_08495	esterase		.	.	.	.	.	.	.	.	.	.	.	.	.	.	.	.
UH47_08500	thioredoxin		.	.	.	.	.	.	.	.	.	.	.	.	.	.	.	.
UH47_08505	hypothetical protein		.	.	.	.	.	.	.	.	.	.	.	.	.	.	.	.
UH47_08510	TENA/THI-4 family protein	tenA	.	.	.	.	.	.	-1.02443	6.14596e-08	.	.	.	.	.	.	.	.
UH47_08515	TetR family transcriptional regulator		.	.	.	.	.	.	-1.11515	3.98389e-07	.	.	1.16564	1.93479e-05	.	.	.	.
UH47_08520	catabolite control protein A	ccpA	.	.	-1.59122	2.7734e-10	.	.	.	.	.	.	1.01867	0.000159245	.	.	-1.33865	4.21975e-09
UH47_08525	chorismate mutase	aroG	1.22453	2.09212e-11	2.00306	1.07581e-15	.	.	.	.	.	.	.	.	1.40492	3.06514e-12	2.33621	6.35566e-17
UH47_08530	hypothetical protein		-1.03639	1.8922e-09	.	.	.	.	.	.	.	.	.	.	.	.	-1.11657	1.01146e-10
UH47_08535	hypothetical protein		-1.01185	3.24278e-07	-1.07942	1.27452e-07	.	.	.	.	.	.	.	.	-1.10584	9.41688e-08	-1.66127	4.58421e-11
UH47_08540	UDP-N-acetylmuramate--alanine ligase	murC	.	.	.	.	.	.	.	.	.	.	.	.	.	.	.	.
UH47_08545	cell division protein FtsK	ftsK	.	.	-1.1646	1.89581e-09	.	.	.	.	.	.	.	.	.	.	-1.64917	2.31641e-12
UH47_08550	tRNA-binding protein		.	.	.	.	.	.	.	.	.	.	.	.	.	.	-1.31384	1.5556e-12
UH47_08555	hypothetical protein		.	.	.	.	.	.	.	.	.	.	.	.	.	.	.	.
UH47_08560	thioredoxin		.	.	.	.	.	.	.	.	.	.	.	.	.	.	-1.18757	1.07376e-11
UH47_08565	peptidase M28	pepA	.	.	.	.	.	.	.	.	.	.	.	.	.	.	.	.
UH47_08570	hypothetical protein		.	.	-2.14424	3.78703e-08	.	.	.	.	.	.	.	.	.	.	-2.32412	7.67211e-09
UH47_08575	hypothetical protein		.	.	.	.	.	.	.	.	.	.	.	.	.	.	.	.
UH47_08580	tRNA (guanine-N7)-methyltransferase	trmB	.	.	.	.	.	.	.	.	.	.	.	.	.	.	.	.
UH47_08585	phosphotransferase		.	.	.	.	.	.	.	.	.	.	.	.	.	.	.	.
UH47_08590	D-alanine aminotransferase	dat	-1.66206	1.74973e-08	-2.13836	1.07301e-10	.	.	.	.	.	.	-1.39435	8.92009e-05	-1.28442	7.67656e-07	-3.06338	1.90603e-13
UH47_08595	dipeptidase PepV	dapE	-1.92213	1.04321e-08	-2.21148	4.16893e-10	.	.	.	.	.	.	-1.76224	2.3672e-05	-1.56889	2.14099e-07	-3.42887	2.32998e-13
UH47_08600	hypothetical protein		.	.	.	.	.	.	.	.	.	.	.	.	.	.	.	.
UH47_08605	pseudouridine synthase	rsuA	.	.	1.15186	1.34936e-11	.	.	.	.	.	.	.	.	.	.	1.14259	7.92177e-12
UH47_08610	polysaccharide biosynthesis protein		.	.	.	.	.	.	.	.	.	.	.	.	.	.	1.00375	5.23508e-11
UH47_08615	hypothetical protein		.	.	.	.	.	.	.	.	.	.	.	.	.	.	.	.
UH47_08620	sulfurtransferase		.	.	.	.	.	.	.	.	.	.	.	.	.	.	.	.
UH47_08625	leucyl-tRNA synthetase		-2.02288	1.66548e-08	.	.	.	.	.	.	.	.	.	.	-2.00699	1.7259e-08	-1.24525	5.94107e-06
UH47_08630	multidrug MFS transporter		1.05146	4.0916e-08	2.03809	3.02931e-13	.	.	.	.	.	.	.	.	1.0404	5.03971e-08	1.96759	3.1422e-13
UH47_08635	hypothetical protein		.	.	.	.	.	.	.	.	.	.	.	.	.	.	1.03413	2.49524e-09
UH47_08640	rRNA methyltransferase		.	.	.	.	.	.	.	.	.	.	.	.	.	.	.	.
UH47_08645	repressor	rot	1.77525	5.27033e-06			.	.	.	.	-1.50252	0.0262788	-1.06313	0.0129292	.	.	.	.
UH47_08650	lactate dehydrogenase		.	.	-4.8918	3.97104e-19	.	.	.	.	.	.	.	.	.	.	-5.40345	6.70329e-20
UH47_08655	lysophospholipase		-2.58687	1.44076e-12	-2.0008	1.34327e-12	.	.	.	.	.	.	.	.	-2.36981	3.10158e-12	-2.67587	1.49308e-14
UH47_08660	hypothetical protein		.	.	.	.	.	.	.	.	.	.	.	.	.	.	1.2028	9.86678e-06
UH47_08665	proline dehydrogenase		.	.	.	.	.	.	2.1967	1.21808e-08	.	.	-2.43915	1.2841e-06	.	.	.	.
UH47_08670	6,7-dimethyl-8-ribityllumazine synthase	ribH	-1.83795	0.00568885			.	.	.	.	.	.	.	.	-2.09352	0.00221153	.	.
UH47_08675	GTP cyclohydrolase	ribBA	-2.20865	0.00237882	1.83478	0.0142522	.	.	.	.	.	.	.	.	-2.47021	0.000946438	.	.
UH47_08680	riboflavin synthase subunit alpha	ribE	-2.09965	0.00256043	1.75332	0.0189707	.	.	.	.	.	.	.	.	-2.50805	0.000651113	.	.
UH47_08685	diaminohydroxyphosphoribosylaminopyrimidine deaminase	ribD	-1.83771	0.000105663	1.33796	0.00224169	.	.	-1.09793	0.0391419	.	.	.	.	-2.334	6.61711e-06	.	.
UH47_08690	pyridine nucleotide-disulfide oxidoreductase		.	.	.	.	.	.	.	.	.	.	.	.	.	.	.	.
UH47_08695	autolysin		1.75764	5.73938e-13	1.26705	3.36069e-11	.	.	-1.22129	1.93402e-10	.	.	1.56274	3.46887e-09	1.83119	4.19567e-13	1.60849	2.83425e-13
UH47_08700	hypothetical protein		.	.	1.37156	1.22855e-09	.	.	.	.	.	.	1.07406	6.95604e-05	.	.	1.72895	1.16622e-11
UH47_08705	sigma-70 family RNA polymerase sigma factor		1.36185	4.91179e-11	1.71324	1.62388e-13	.	.	.	.	.	.	.	.	1.20148	3.9604e-10	1.97665	7.52567e-15
UH47_08710	hypothetical protein		1.21383	5.3298e-09	1.7052	5.4146e-12	.	.	.	.	.	.	.	.	1.09815	2.84926e-08	1.94786	2.56128e-13
UH47_08715	hypothetical protein		1.00932	1.24444e-07	1.51235	4.97734e-11	.	.	.	.	.	.	.	.	.	.	1.74028	2.02672e-12
UH47_08720	transaldolase		-3.10031	5.33261e-10	-2.09228	4.06914e-07	.	.	.	.	.	.	.	.	-3.24361	2.7399e-10	-3.02909	4.32607e-10
UH47_08725	membrane protein		.	.	1.06767	2.04942e-07	.	.	.	.	.	.	1.10915	8.80409e-05	.	.	1.60719	1.17016e-10
UH47_08730	camphor resistance protein CrcB	crcB	.	.	1.07541	4.60827e-09	.	.	.	.	.	.	.	.	.	.	1.404	2.3441e-11
UH47_08735	chromosome condensation protein CrcB	crcB	.	.	1.29949	5.45108e-10	.	.	.	.	.	.	.	.	.	.	1.6299	4.15434e-12
UH47_08745	hypothetical protein		.	.	.	.	.	.	.	.	.	.	.	.	.	.	.	.
UH47_08750	S-adenosylmethionine synthetase	metK	-1.34761	3.16649e-08	.	.	.	.	.	.	.	.	.	.	-1.11026	5.85976e-07	-1.25817	2.54941e-08
UH47_08755	phosphoenolpyruvate carboxykinase [ATP]	pckA	1.40894	1.73366e-10	.	.	.	.	1.66035	1.19792e-11	.	.	-1.4416	7.01256e-08	1.45756	1.07272e-10	.	.
UH47_08760	dipeptidyl aminopeptidase		.	.	.	.	.	.	.	.	.	.	.	.	.	.	.	.
UH47_08765	nucleoside triphosphatase	mutT	.	.	.	.	.	.	.	.	.	.	.	.	.	.	.	.
UH47_08770	membrane protein		.	.	.	.	.	.	.	.	.	.	.	.	.	.	.	.
UH47_08775	O-succinylbenzoate-CoA synthase	menC	.	.	.	.	.	.	.	.	.	.	.	.	.	.	.	.
UH47_08780	2-succinylbenzoate--CoA ligase	menE	.	.	.	.	.	.	.	.	.	.	.	.	.	.	.	.
UH47_08785	transcriptional antiterminator	bglG1	.	.	.	.	.	.	.	.	.	.	.	.	.	.	.	.
UH47_08790	ribulose 5-phosphate epimerase	araD	.	.	.	.	.	.	.	.	.	.	.	.	.	.	.	.
UH47_08795	xylulose 5-phosphate 3-epimerase	sgbU	1.25719	7.40508e-06	1.18304	1.8854e-06	.	.	.	.	.	.	.	.	1.41164	1.10761e-06	1.62712	6.00712e-09
UH47_08800	3-keto-L-gulonate-6-phosphate decarboxylase	sgbH	1.21774	2.24254e-05	.	.	.	.	.	.	.	.	.	.	1.22695	1.70442e-05	1.26247	1.01213e-06
UH47_08805	PTS system ascorbate-specific transporter subunit IIA		1.26878	6.50935e-05	1.16143	3.38659e-05	.	.	.	.	.	.	.	.	1.35569	2.21096e-05	1.35598	3.04378e-06
UH47_08810	PTS system ascorbate-specific transporter subunit IIB		1.20998	0.00470983	1.04371	0.00327026	.	.	.	.	.	.	.	.	1.2846	0.00254338	1.23312	0.000599502
UH47_08815	PTS system ascorbate-specific transporter subunit IIC		1.0939	8.92824e-06	1.39002	3.67747e-08	.	.	.	.	.	.	.	.	1.32643	3.95605e-07	2.01929	2.0458e-11
UH47_08820	ascorbate 6-phosphate lactonase	ulaG	1.69456	0.00010975	1.2208	0.000162597	.	.	1.33012	0.000184882	.	.	.	.	2.03601	7.86256e-06	1.97241	9.09466e-08
UH47_08825	phosphoglycerate kinase		.	.	.	.	.	.	.	.	.	.	1.1138	4.15719e-05	.	.	.	.
UH47_08830	gamma-hemolysin subunit A	hlg	.	.	-4.49358	1.51597e-17	.	.	-2.2389	2.63936e-11	1.10996	0.00161191	2.49681	1.43417e-09	.	.	-4.23567	3.54579e-17
UH47_08835	leucotoxin LukD	lucD	.	.	-4.03288	2.8758e-18	.	.	-2.40543	1.95666e-13	.	.	2.84207	5.47921e-12	.	.	-3.59623	2.17877e-17
UH47_08840	phage capsid protein		1.81633	1.64978e-06	.	.	.	.	-2.16546	3.6501e-09	1.62623	0.00562687	3.12232	9.10984e-10	3.27397	4.14671e-11	.	.
UH47_08845	LSM domain protein		.	.	.	.	.	.	.	.	.	.	.	.	.	.	1.67372	0.00476232
UH47_08850	head protein		.	.	1.13466	0.00238394	.	.	.	.	.	.	.	.	.	.	1.55346	7.03346e-05
UH47_08855	hypothetical protein		.	.	.	.	.	.	.	.	.	.	1.02846	0.04959	.	.	.	.
UH47_08860	putative lysin		2.75	2.33113e-07	2.37948	1.64765e-07	.	.	-1.13259	0.0330617	.	.	1.65632	0.00607962	2.53459	8.34199e-07	2.90321	3.12973e-09
UH47_08865	PTS mannose transporter subunit IID		2.4728	0.000130624	2.42286	0.000131517	.	.	.	.	.	.	2.50051	0.006848	2.41765	0.000153571	3.56294	2.77996e-07
UH47_08870	phage protein		.	.	.	.	.	.	.	.	.	.	.	.	.	.	1.13386	0.0197229
UH47_08875	hypothetical protein		.	.	.	.	.	.	.	.	.	.	.	.	.	.	.	.
UH47_08880	phage protein		2.22891	2.16123e-06	1.41533	0.000111724	.	.	.	.	.	.	1.19486	0.0235625	2.09553	5.05487e-06	2.01272	4.81739e-07
UH47_08885	hypothetical protein		1.45568	8.96574e-11	1.27926	1.26804e-10	.	.	.	.	.	.	.	.	1.34471	3.18078e-10	1.50042	3.27427e-12
UH47_08890	phage tail protein		1.7303	6.46545e-08	1.10326	3.06827e-06	.	.	.	.	.	.	.	.	1.69701	8.09093e-08	1.22812	4.57213e-07
UH47_08895	phage tail length tape measure protein		1.83127	2.21608e-11	1.39331	1.29637e-10	.	.	.	.	.	.	.	.	1.61158	1.83198e-10	1.57928	6.45829e-12
UH47_08900	hypothetical protein		2.18421	0.0010256	1.68418	0.000747658	.	.	-2.02403	0.00974805	.	.	2.64556	0.00312814	1.84812	0.00450207	2.30571	1.17763e-05
UH47_08905	hypothetical protein		.	.	.	.	.	.	-1.57522	1.15187e-05	.	.	1.93367	4.05563e-05	.	.	.	.
UH47_08910	hypothetical protein		.	.	1.05578	7.31674e-05	.	.	-2.10687	5.7953e-06	.	.	2.73451	1.31592e-06	1.19516	0.000104339	1.68342	4.00801e-08
UH47_08915	HK97 gp10 family phage protein		1.11835	1.34157e-05	.	.	.	.	-1.54634	3.50079e-06	.	.	2.16976	4.04982e-07	1.09868	1.44337e-05	1.41782	9.68408e-09
UH47_08920	head-tail adaptor protein		.	.	.	.	.	.	.	.	.	.	1.07125	0.00217243	.	.	.	.
UH47_08925	phage head-tail adapter protein		.	.	.	.	.	.	.	.	.	.	1.22987	0.00022118	1.05305	1.56e-05	.	.
UH47_08930	capsid protein		1.00909	0.00192089			.	.	-1.38762	0.000206983	.	.	1.69741	0.000288534	.	.	.	.
UH47_08935	peptidase U35		1.35886	1.70555e-05	1.15478	7.24777e-05	.	.	-1.73856	0.000122547	.	.	2.15251	6.24265e-05	1.18377	9.12858e-05	1.56872	6.54149e-07
UH47_08940	portal protein		1.32825	3.67987e-05	1.56853	8.99167e-07	.	.	.	.	.	.	.	.	1.2472	7.25759e-05	1.92234	2.05767e-08
UH47_08945	membrane protein		1.09491	0.00755757	1.11566	0.00198996	.	.	.	.	.	.	.	.	1.08	0.00749248	1.62236	2.18238e-05
UH47_08950	terminase		1.19192	9.61205e-05			.	.	-1.2882	0.000120761	.	.	1.80827	4.2576e-05	1.1157	0.000182579	.	.
UH47_08955	terminase		.	.	.	.	.	.	-1.17626	0.000778536	.	.	1.52431	0.00182164	.	.	.	.
UH47_08960	HNH endonuclease	mcrA	.	.	.	.	.	.	-1.3273	0.000529305	.	.	1.57753	0.00179086	.	.	.	.
UH47_08965	hypothetical protein		1.21777	0.00464768			.	.	-1.00064	0.0171022	.	.	1.26151	0.0244649	1.02732	0.0146107	.	.
UH47_08970	transcriptional regulator		.	.	.	.	.	.	.	.	.	.	.	.	.	.	1.11382	4.08294e-05
UH47_08975	hypothetical protein		.	.	2.01811	0.000590675	-1.4868	0.0493993	.	.	.	.	.	.	.	.	2.72329	9.92486e-06
UH47_08985	hypothetical protein		.	.	.	.	.	.	.	.	.	.	.	.	.	.	.	.
UH47_08990	dUTP pyrophosphatase	dut	.	.	.	.	.	.	.	.	.	.	.	.	.	.	.	.
UH47_09015	hypothetical protein		2.07312	0.0384605			.	.	.	.	.	.	.	.	2.09487	0.0339693	2.61429	0.00875236
UH47_09020	restriction endonuclease subunit M		2.57535	3.20413e-09	1.9427	2.60595e-08	.	.	.	.	.	.	1.2144	0.00492606	2.11186	1.01462e-07	2.24925	1.18969e-09
UH47_09030	hypothetical protein		.	.	.	.	.	.	.	.	.	.	.	.	.	.	.	.
UH47_09035	hypothetical protein		1.12762	0.00364978	1.07343	0.00246682	.	.	.	.	.	.	.	.	.	.	.	.
UH47_09040	DNA primase		1.31843	8.04969e-08	.	.	.	.	.	.	.	.	.	.	.	.	.	.
UH47_09045	hypothetical protein		1.17069	7.00022e-06	.	.	.	.	.	.	.	.	.	.	1.02067	3.95499e-05	.	.
UH47_09050	helicase		1.37425	2.11893e-07	.	.	.	.	.	.	.	.	.	.	.	.	.	.
UH47_09055	hypothetical protein		1.58125	0.000287543	1.40836	0.000184428	.	.	.	.	.	.	.	.	1.00585	0.0148161	.	.
UH47_09060	DNA-binding protein		1.33714	2.17423e-06	.	.	.	.	-1.0466	0.000337491	.	.	.	.	.	.	.	.
UH47_09065	hypothetical protein		1.85578	8.85712e-07	.	.	.	.	-1.5469	4.28281e-05	.	.	1.36953	0.00124522	1.34528	8.13596e-05	.	.
UH47_09070	hypothetical protein		1.22652	0.00171801	.	.	.	.	-1.44495	0.00337587	.	.	1.26362	0.0287553	.	.	.	.
UH47_09075	hypothetical protein		1.54075	0.000488884	1.33179	0.000899845	.	.	.	.	.	.	.	.	1.31878	0.0020737	1.11689	0.00432993
UH47_09080	hypothetical protein		1.08197	9.7929e-06	1.22472	1.90669e-06	.	.	.	.	.	.	1.54479	8.68834e-05	1.34776	2.89664e-07	1.84238	1.00657e-09
UH47_09085	hypothetical protein		.	.	.	.	.	.	.	.	.	.	.	.	.	.	.	.
UH47_09090	XRE family transcriptional regulator		1.80998	2.33196e-07	.	.	.	.	.	.	.	.	.	.	1.8637	1.23874e-07	1.29105	4.82659e-07
UH47_09095	transcriptional regulator	lexA	.	.	.	.	.	.	.	.	.	.	.	.	.	.	.	.
UH47_09100	hypothetical protein		.	.	.	.	.	.	-1.09068	0.0249913	.	.	1.59293	0.0181055	.	.	.	.
UH47_09105	integrase		1.67293	1.04887e-10	1.74117	3.27166e-11	.	.	.	.	.	.	1.73648	1.86768e-07	1.7867	3.38574e-11	2.63231	9.57384e-15
UH47_09135	hypothetical protein		.	.	.	.	.	.	.	.	.	.	.	.	.	.	.	.
UH47_09140	hypothetical protein		.	.	.	.	.	.	.	.	.	.	-1.04402	3.41714e-05	.	.	.	.
UH47_09145	hypothetical protein		-1.89587	3.41265e-10	-1.84291	2.57761e-10	.	.	.	.	.	.	.	.	-1.8014	7.79356e-10	-2.32033	2.6766e-12
UH47_09150	ATP-dependent DNA helicase	addA	-1.61423	8.4523e-12	-1.57279	3.44642e-12	.	.	.	.	.	.	.	.	-1.56986	1.29423e-11	-2.01812	2.8026e-14
UH47_09155	ATP-dependent DNA helicase	addB	-1.63898	2.01777e-10	-1.8051	1.09163e-11	.	.	.	.	.	.	.	.	-1.50968	6.58285e-10	-2.32092	8.70151e-14
UH47_09160	signal peptidase IB	lepB	.	.	.	.	.	.	.	.	.	.	.	.	.	.	.	.
UH47_09165	signal peptidase I	lepB	.	.	.	.	.	.	-1.1742	2.3533e-11	.	.	1.29469	2.00793e-09	.	.	.	.
UH47_09170	glucose-6-phosphate isomerase		-2.0001	6.36808e-11	-1.7776	6.4997e-10	.	.	.	.	.	.	.	.	-2.08283	3.56241e-11	-2.22825	6.12005e-12
UH47_09175	argininosuccinate synthase	argG	.	.	1.23778	2.7734e-10	.	.	.	.	.	.	.	.	.	.	1.4682	6.52273e-12
UH47_09180	argininosuccinate lyase	argH	.	.	1.11943	6.98461e-09	.	.	.	.	.	.	.	.	.	.	1.22102	1.0925e-09
UH47_09185	glycerophosphodiester phosphodiesterase		.	.	.	.	.	.	.	.	.	.	.	.	.	.	-1.32618	1.26071e-10
UH47_09190	glutamate dehydrogenase	gdhA	.	.	.	.	.	.	1.0822	1.83393e-10	.	.	-1.31606	2.87592e-09	.	.	-1.0135	3.53459e-11
UH47_09195	ornithine--oxo-acid aminotransferase	rocD	-1.01155	6.02117e-09	-1.20179	3.94181e-11	.	.	1.52159	4.13873e-12	.	.	-2.10721	1.75746e-11	-1.18057	5.02621e-10	-1.7874	3.01211e-14
UH47_09200	1-pyrroline-5-carboxylate dehydrogenase		-1.1198	5.49768e-08	-1.68751	3.34558e-11	.	.	1.84385	8.91066e-11	.	.	-2.52413	1.72908e-10	-1.3959	1.71569e-09	-2.36779	5.1765e-14
UH47_09205	general stress protein		.	.	.	.	.	.	.	.	.	.	.	.	.	.	.	.
UH47_09210	hypothetical protein		1.41623	5.81608e-06	1.15325	1.14974e-05	.	.	.	.	.	.	.	.	1.21131	4.40876e-05	1.8914	1.89372e-09
UH47_09215	hypothetical protein		.	.	.	.	.	.	1.34798	8.61281e-06	.	.	.	.	1.02262	0.000932131	2.00804	1.3201e-09
UH47_09220	cold-shock protein	cspA	1.72067	7.68818e-09	2.05398	1.60519e-10	.	.	.	.	.	.	1.16212	0.00041481	1.76866	5.50343e-09	2.78961	4.88013e-13
UH47_09235	hypothetical protein		-1.02809	0.00113948	-2.1211	1.58903e-07	.	.	.	.	.	.	.	.	-1.36902	5.50918e-05	-3.16295	1.08211e-10
UH47_09240	hypothetical protein		.	.	-1.23267	0.000182629	.	.	.	.	.	.	.	.	.	.	-1.85514	9.12845e-07
UH47_09245	hypothetical protein		.	.	.	.	.	.	.	.	.	.	.	.	.	.	-1.06482	0.000110555
UH47_09250	peptidase M48	htpX	.	.	.	.	.	.	.	.	.	.	.	.	.	.	.	.
UH47_09255	hypothetical protein		.	.	1.25076	9.64124e-06	.	.	.	.	.	.	.	.	.	.	2.06403	1.3399e-09
UH47_09260	hypothetical protein		.	.	.	.	.	.	.	.	.	.	1.01879	0.00588289	.	.	1.10486	1.43527e-05
UH47_09265	hypothetical protein		.	.	.	.	.	.	.	.	.	.	1.7454	2.20716e-06	.	.	1.77551	1.31385e-10
UH47_09270	hypothetical protein		1.06243	0.000100665	1.109	2.46132e-05	.	.	-1.09045	0.00127572	.	.	2.35164	1.31624e-06	1.42429	1.51738e-06	2.37019	3.59899e-11
UH47_09275	membrane protein		1.33062	9.3645e-05	1.94488	1.19558e-06	.	.	.	.	.	.	2.48812	5.38398e-05	1.77349	1.40668e-06	3.48341	1.78706e-11
UH47_09280	FmdB family regulatory protein		1.7923	2.46006e-10	1.61838	3.27829e-10	.	.	.	.	.	.	.	.	1.83403	1.47416e-10	2.11199	1.10244e-12
UH47_09285	formamidase		2.30195	1.91485e-12	1.61877	5.1881e-11	.	.	.	.	.	.	.	.	2.49952	6.43447e-13	2.3164	3.28109e-14
UH47_09290	hypothetical protein		.	.	-1.37638	7.90351e-10	.	.	.	.	.	.	.	.	.	.	-1.40731	3.49511e-10
UH47_09295	peptidylprolyl isomerase		.	.	-1.31937	1.31456e-09	.	.	.	.	.	.	.	.	.	.	-1.33137	7.65145e-10
UH47_09300	kinase	kapB	.	.	.	.	.	.	.	.	.	.	.	.	.	.	.	.
UH47_09305	cation:proton antiporter	mnhA	.	.	-1.14519	1.12763e-07	.	.	.	.	.	.	.	.	.	.	-1.2402	2.40156e-08
UH47_09310	monovalent cation/H+ antiporter subunit B	mnhB	.	.	-1.17733	8.6416e-09	.	.	.	.	.	.	.	.	.	.	-1.28468	1.50118e-09
UH47_09315	monovalent cation/H+ antiporter subunit C	mnhC	.	.	.	.	.	.	.	.	.	.	.	.	.	.	-1.02726	1.79493e-08
UH47_09320	monovalent cation/H+ antiporter subunit D	mnhD	.	.	.	.	.	.	.	.	.	.	.	.	.	.	-1.10312	3.80758e-08
UH47_09325	monovalent cation/H+ antiporter subunit E	mnhE	.	.	.	.	.	.	.	.	.	.	.	.	.	.	.	.
UH47_09330	monovalent cation/H+ antiporter subunit F	mnhF	.	.	-1.06091	1.61763e-06	.	.	.	.	.	.	.	.	.	.	-1.19795	2.3239e-07
UH47_09335	monovalent cation/H+ antiporter subunit G	mnhG	-1.01386	3.86938e-07	-1.14256	1.67925e-08	.	.	.	.	.	.	.	.	.	.	-1.33763	9.30957e-10
UH47_09340	thioesterase		1.37713	1.83336e-10			.	.	.	.	.	.	.	.	.	.	.	.
UH47_09345	sodium:proton antiporter	yuiF	2.22542	2.40967e-13	1.21725	5.67567e-10	.	.	.	.	.	.	.	.	1.65509	2.17132e-11	1.15047	1.01112e-09
UH47_09350	cytosol aminopeptidase		-2.15055	2.30361e-10	-1.73582	1.21629e-09	.	.	1.2976	7.39294e-07	.	.	-1.88543	9.73373e-07	-2.01278	5.13473e-10	-2.32365	7.24672e-12
UH47_09355	NADH dehydrogenase	ndh	-1.07976	4.10969e-07			.	.	.	.	.	.	.	.	-1.0463	7.15403e-07	.	.
UH47_09360	hypothetical protein	iscA	.	.	.	.	.	.	.	.	.	.	.	.	.	.	.	.
UH47_09365	hypothetical protein		.	.	1.26981	8.3623e-07	.	.	.	.	.	.	.	.	.	.	1.37997	1.7435e-07
UH47_09370	NADH dehydrogenase	ndh	.	.	.	.	.	.	.	.	.	.	.	.	.	.	.	.
UH47_09375	disulfide oxidoreductase		.	.	.	.	.	.	.	.	.	.	.	.	.	.	1.0061	4.21715e-10
UH47_09380	nitrogen fixation protein NifU		.	.	.	.	.	.	.	.	.	.	.	.	.	.	.	.
UH47_09385	2-ketogluconate reductase		-1.00332	5.94066e-10	-1.46946	1.85808e-13	.	.	.	.	.	.	.	.	.	.	-1.58056	3.33078e-14
UH47_09390	HAD family hydrolase		-1.55259	3.43994e-10	-1.66786	1.22921e-11	.	.	.	.	.	.	.	.	-1.40439	1.27289e-09	-2.04939	2.57419e-13
UH47_09400	cytosolic protein		.	.	.	.	.	.	.	.	.	.	.	.	.	.	.	.
UH47_09405	hypothetical protein		.	.	.	.	.	.	.	.	.	.	.	.	.	.	.	.
UH47_09410	lipoyl synthase	lipA	.	.	.	.	.	.	.	.	.	.	.	.	.	.	.	.
UH47_09415	5'-nucleotidase		.	.	.	.	.	.	.	.	.	.	.	.	.	.	.	.
UH47_09420	membrane protein		.	.	.	.	.	.	.	.	.	.	.	.	.	.	.	.
UH47_09425	hypothetical protein		.	.	.	.	.	.	.	.	.	.	.	.	.	.	.	.
UH47_09430	lipase		.	.	.	.	.	.	.	.	.	.	.	.	.	.	.	.
UH47_09440	hemolysin		.	.	.	.	.	.	.	.	.	.	.	.	.	.	.	.
UH47_09445	protease		1.47076	2.08659e-06	1.74873	2.17384e-07	.	.	.	.	.	.	.	.	1.99791	1.03567e-08	2.432	3.36637e-10
UH47_09450	autolysin		.	.	.	.	.	.	.	.	.	.	.	.	-1.09635	0.000487872	-1.41382	2.31646e-06
UH47_09455	holin		.	.	.	.	.	.	.	.	.	.	-1.19562	0.00292514	.	.	-1.44026	5.6658e-06
UH47_09460	autolysin		1.06941	5.68034e-08	.	.	.	.	.	.	.	.	.	.	.	.	.	.
UH47_09465	hypothetical protein		.	.	.	.	.	.	.	.	.	.	.	.	.	.	.	.
UH47_09470	hypothetical protein		.	.	.	.	.	.	.	.	.	.	.	.	.	.	.	.
UH47_09475	hypothetical protein		.	.	.	.	.	.	.	.	.	.	.	.	.	.	.	.
UH47_09480	hypothetical protein		.	.	.	.	.	.	.	.	.	.	.	.	.	.	.	.
UH47_09485	phage tail protein		.	.	.	.	.	.	.	.	.	.	.	.	.	.	.	.
UH47_09490	tail protein		.	.	.	.	.	.	.	.	.	.	.	.	.	.	-1.09271	3.44549e-08
UH47_09495	hypothetical protein		.	.	.	.	.	.	.	.	.	.	.	.	.	.	-1.80822	2.57272e-07
UH47_09500	tail assembly protein		.	.	.	.	.	.	.	.	.	.	.	.	.	.	.	.
UH47_09505	tail protein		.	.	-1.43199	7.97736e-08	.	.	.	.	.	.	.	.	-1.24078	3.23852e-05	-2.4918	7.35248e-11
UH47_09510	hypothetical protein		.	.	-1.28821	1.0089e-05	.	.	.	.	.	.	.	.	-1.56976	2.13694e-05	-2.65782	3.11749e-09
UH47_09515	HK97 gp10 family phage protein		-1.08267	0.0025559	-1.72523	2.21349e-06	.	.	.	.	.	.	.	.	-1.5687	0.00010119	-3.01193	8.14707e-09
UH47_09520	hypothetical protein		.	.	-1.44142	9.09075e-08	.	.	.	.	.	.	.	.	-1.50835	1.79466e-06	-2.62238	5.84876e-11
UH47_09525	phage head-tail adapter protein		.	.	-1.27154	2.3548e-07	.	.	.	.	.	.	.	.	-1.56346	4.10506e-07	-2.55946	3.48096e-11
UH47_09530	tail protein		-1.13694	2.60758e-05	-1.53462	1.31841e-08	.	.	.	.	.	.	.	.	-1.56583	5.0615e-07	-2.82309	7.7389e-12
UH47_09535	capsid protein		-1.19951	3.77339e-05	-1.68537	1.54965e-08	.	.	.	.	.	.	.	.	-1.67173	7.25363e-07	-3.14982	1.13347e-11
UH47_09540	phage capsid protein		-1.50511	1.58715e-05	-1.65033	1.40431e-07	.	.	.	.	.	.	-1.04412	0.0223701	-2.03311	5.0615e-07	-3.61299	4.58421e-11
UH47_09545	LSM domain protein		.	.	.	.	.	.	.	.	.	.	.	.	1.12077	0.00204747	.	.
UH47_09550	head protein		.	.	.	.	.	.	.	.	.	.	.	.	.	.	.	.
UH47_09555	portal protein		.	.	.	.	.	.	.	.	.	.	.	.	.	.	-1.0376	2.84001e-08
UH47_09560	PBSX family phage terminase, large subunit	xtmB	.	.	.	.	.	.	.	.	.	.	.	.	.	.	.	.
UH47_09565	terminase	xtmA	.	.	.	.	.	.	.	.	.	.	.	.	.	.	.	.
UH47_09570	hypothetical protein		.	.	2.66091	2.71469e-06	.	.	.	.	.	.	.	.	1.18916	0.00989298	2.98076	3.34653e-07
UH47_09575	transcriptional regulator		.	.	1.91484	0.0331674	.	.	.	.	.	.	.	.	.	.	2.15549	0.0154805
UH47_09580	hypothetical protein		.	.	.	.	.	.	.	.	.	.	.	.	.	.	.	.
UH47_09585	dUTP pyrophosphatase	dut	.	.	2.4828	0.00171608	.	.	.	.	.	.	.	.	.	.	2.31011	0.00319886
UH47_09590	hypothetical protein		.	.	.	.	.	.	.	.	.	.	.	.	.	.	.	.
UH47_09605	competence protein ComK	comK	3.10268	5.89348e-12	3.15627	3.94627e-13	.	.	.	.	.	.	.	.	2.57948	1.39619e-10	3.37998	6.34818e-14
UH47_09610	IDEAL domain protein		2.90977	5.86071e-13	1.04161	4.39973e-07	.	.	.	.	.	.	.	.	2.65293	3.20292e-12	1.40851	1.87293e-09
UH47_09615	lipoate--protein ligase	lplA	1.07482	4.62815e-07	.	.	.	.	.	.	.	.	.	.	1.06011	5.18057e-07	.	.
UH47_09620	hypothetical protein		.	.	.	.	.	.	.	.	.	.	.	.	.	.	.	.
UH47_09625	CAAX protease		.	.	.	.	.	.	.	.	.	.	.	.	.	.	-1.06156	2.96312e-09
UH47_09630	hypothetical protein		1.44096	5.37324e-10	.	.	.	.	1.08343	6.43423e-08	.	.	.	.	1.4339	5.65172e-10	1.11731	5.16425e-09
UH47_09635	acetyltransferase		.	.	.	.	.	.	.	.	.	.	.	.	.	.	.	.
UH47_09640	methionine ABC transporter ATP-binding protein		.	.	.	.	.	.	.	.	.	.	.	.	.	.	.	.
UH47_09645	membrane protein		.	.	.	.	.	.	.	.	.	.	.	.	.	.	.	.
UH47_09650	1,4-dihydroxy-2-naphthoate octaprenyltransferase	menA	.	.	.	.	.	.	.	.	.	.	.	.	.	.	-1.04271	2.60892e-08
UH47_09655	isochorismate synthase	menF	.	.	.	.	.	.	.	.	.	.	.	.	.	.	.	.
UH47_09660	2-succinyl-5-enolpyruvyl-6-hydroxy-3- cyclohexene-1-carboxylate synthase	menD	.	.	.	.	.	.	.	.	.	.	.	.	.	.	.	.
UH47_09665	2-succinyl-6-hydroxy-2, 4-cyclohexadiene-1-carboxylate synthase	menH	-1.31508	1.01142e-09	-1.07428	7.2392e-09	.	.	.	.	.	.	-1.03665	1.58634e-05	-1.09794	1.68454e-08	-1.35455	1.02031e-10
UH47_09670	dihydroxynaphthoic acid synthetase	menB	-2.23057	1.55799e-09	-1.91296	8.77584e-09	.	.	.	.	.	.	-1.02867	0.00533976	-1.88881	2.14081e-08	-2.56808	4.32465e-11
UH47_09675	N-acetyl-L,L-diaminopimelate aminotransferase	patA	-1.11682	1.41695e-06	.	.	.	.	.	.	.	.	.	.	.	.	.	.
UH47_09680	acyltransferase		-1.94704	1.03235e-11	.	.	.	.	.	.	.	.	.	.	-2.1486	2.62953e-12	.	.
UH47_09685	acetyltransferase		.	.	.	.	.	.	.	.	.	.	.	.	.	.	.	.
UH47_09690	autolysin	atl	.	.	-1.3716	1.16818e-10	.	.	.	.	.	.	.	.	.	.	-1.54792	7.37945e-12
UH47_09695	acetyltransferase		1.23578	4.06476e-10	1.02131	1.71516e-09	.	.	.	.	.	.	1.04279	3.25203e-06	1.36735	7.55874e-11	1.32309	1.02729e-11
UH47_09700	hypothetical protein		.	.	.	.	.	.	.	.	.	.	.	.	.	.	.	.
UH47_09705	hypothetical protein		.	.	.	.	.	.	.	.	.	.	1.01934	1.37508e-06	.	.	.	.
UH47_09710	phosphoglucomutase	pgm	-1.19775	5.1493e-11	-1.26043	6.93713e-12	.	.	.	.	.	.	.	.	-1.25473	2.41075e-11	-1.41366	4.82242e-13
UH47_09715	UDP-N-acetyl-D-mannosamine dehydrogenase	wecC	1.56699	3.0572e-10	2.49422	3.55329e-14	.	.	.	.	.	.	.	.	1.37944	2.66005e-09	2.85688	1.65805e-15
UH47_09720	hypothetical protein		.	.	1.48181	0.00165406	.	.	.	.	.	.	.	.	1.08635	0.0208028	2.14807	1.59558e-05
UH47_09725	glycosyl transferase		1.18152	9.82117e-08	1.65301	2.39914e-10	.	.	.	.	.	.	.	.	1.16126	1.18182e-07	2.40611	9.61889e-14
UH47_09730	hypothetical protein		.	.	1.05703	5.72233e-08	.	.	.	.	.	.	.	.	.	.	1.49988	6.36899e-11
UH47_09735	teichoic acid ABC transporter permease	tagG	.	.	1.39154	8.88572e-09	.	.	.	.	.	.	.	.	.	.	1.91818	1.22477e-11
UH47_09740	glycoside hydrolase		1.21286	7.65124e-08	1.51204	6.76679e-10	.	.	.	.	.	.	.	.	1.17829	1.12877e-07	1.96443	2.61613e-12
UH47_09745	teichoic acid ABC transporter ATP-binding protein	tagH	.	.	1.26385	2.52873e-08	.	.	.	.	.	.	.	.	.	.	1.5365	5.00645e-10
UH47_09750	glycosyl transferase		1.06866	6.42888e-06	1.20001	5.78794e-07	.	.	.	.	.	.	.	.	.	.	1.52349	7.12072e-09
UH47_09755	glycosyl transferase		.	.	1.1739	1.11597e-10	.	.	.	.	.	.	.	.	.	.	1.39776	2.29669e-12
UH47_09760	hypothetical protein		.	.	.	.	.	.	1.38449	7.05591e-05	.	.	-1.94295	0.00013041	.	.	-1.08414	0.000565543
UH47_09770	hypothetical protein		2.26835	3.10888e-07	2.74767	2.07562e-09	.	.	.	.	.	.	.	.	2.31923	1.91964e-07	3.72087	3.68026e-12
UH47_09775	hypothetical protein	prkC	1.76917	9.88243e-10	2.00551	1.81221e-11	.	.	.	.	.	.	.	.	1.68881	2.24465e-09	2.61802	1.13072e-13
UH47_09780	hypothetical protein		1.25987	1.08634e-07	.	.	.	.	.	.	.	.	.	.	1.20471	2.40763e-07	1.62592	4.65522e-10
UH47_09785	hypothetical protein		1.01379	0.00510609	1.34353	3.73303e-05	.	.	.	.	.	.	.	.	.	.	1.90489	1.28177e-07
UH47_09790	hypothetical protein		1.01321	0.00228393	1.8018	5.34123e-07	.	.	.	.	.	.	.	.	.	.	1.98687	7.74026e-08
UH47_09795	hypothetical protein		1.27967	1.3319e-05	1.67466	8.62339e-08	.	.	.	.	.	.	.	.	1.21452	2.43294e-05	2.02815	1.94345e-09
UH47_09800	hypothetical protein	uvrD	.	.	1.13136	3.02284e-11	.	.	.	.	.	.	.	.	.	.	1.38484	4.0412e-13
UH47_09805	nucleoside hydrolase	rihC	.	.	.	.	.	.	.	.	.	.	.	.	.	.	.	.
UH47_09810	quinol oxidase subunit 4	qoxD	.	.	-2.18565	4.15242e-10	.	.	.	.	.	.	.	.	.	.	-2.31834	8.56332e-11
UH47_09815	cytochrome C oxidase subunit III	qoxC	.	.	-2.36561	5.66967e-11	.	.	.	.	.	.	.	.	.	.	-2.51779	9.63809e-12
UH47_09820	quinol oxidase subunit 1	qoxB	.	.	-2.4702	6.32514e-11	.	.	.	.	.	.	.	.	.	.	-2.62292	1.13347e-11
UH47_09825	quinol oxidase subunit 2	qoxA	.	.	-2.51071	9.03753e-11	.	.	.	.	.	.	.	.	.	.	-2.6329	2.08511e-11
UH47_09830	chitinase		.	.	-1.19075	5.71326e-08	.	.	.	.	.	.	.	.	.	.	-1.26123	1.89257e-08
UH47_09835	nitric oxide dioxygenase	hmp	.	.	-2.2306	1.36894e-10	.	.	.	.	.	.	.	.	.	.	-2.09471	2.12478e-10
UH47_09845	phosphoribosylaminoimidazole carboxylase	purE	-2.2647	2.21608e-11	-1.89619	4.61296e-10	.	.	.	.	.	.	.	.	-1.39517	1.54826e-08	-1.66856	1.79222e-09
UH47_09850	phosphoribosylaminoimidazole carboxylase	purK	-2.2695	3.49909e-11	-1.95065	2.10958e-10	.	.	.	.	.	.	.	.	-1.36555	6.54395e-08	-1.80764	3.88769e-10
UH47_09855	phosphoribosylaminoimidazole-succinocarboxamide synthase	purC	-2.50096	5.31407e-11	-2.02865	9.19021e-10	.	.	.	.	.	.	.	.	-1.58657	2.52112e-08	-1.93917	1.13337e-09
UH47_09860	phosphoribosylformylglycinamidine synthase		-2.58165	8.4902e-11	-2.16494	1.18421e-09	.	.	.	.	1.02851	0.0238891	.	.	-1.56683	3.99329e-08	-2.12002	1.01079e-09
UH47_09865	phosphoribosylformylglycinamidine synthase	purL	-2.6262	4.60559e-11	-2.25287	2.59719e-10	.	.	.	.	.	.	.	.	-1.694	1.44088e-08	-2.19924	2.13386e-10
UH47_09870	phosphoribosylformylglycinamidine synthase	purL	-2.75579	8.57425e-12	-2.26694	7.01378e-11	.	.	.	.	.	.	.	.	-1.87469	2.95706e-09	-2.15402	8.56488e-11
UH47_09875	amidophosphoribosyltransferase	purF	-2.72581	1.29906e-11	-2.2185	9.68016e-11	.	.	.	.	.	.	.	.	-1.89715	2.54584e-09	-2.06804	1.63217e-10
UH47_09880	phosphoribosylaminoimidazole synthetase	purM	-2.63144	6.39646e-12	-2.02201	1.04673e-10	.	.	.	.	.	.	.	.	-1.81099	1.20849e-09	-1.84652	2.43073e-10
UH47_09885	phosphoribosylglycinamide formyltransferase	purN	-2.43557	2.90576e-12	-1.80134	9.3344e-11	.	.	.	.	.	.	.	.	-1.70876	3.1774e-10	-1.50813	8.02091e-10
UH47_09890	phosphoribosylaminoimidazolecarboxamide formyltransferase	purH	-2.36889	5.32734e-13	-1.64915	3.69258e-11	.	.	.	.	.	.	.	.	-1.70879	6.08414e-11	-1.44933	1.71554e-10
UH47_09900	cobalt ABC transporter permease	ecfT	-1.14209	2.22608e-08	-1.16551	7.36773e-09	.	.	.	.	.	.	.	.	-1.40769	8.08572e-10	-1.77544	3.37995e-12
UH47_09905	ABC transporter ATP-binding protein	ecfA1	.	.	-1.29437	2.80447e-10	.	.	.	.	.	.	.	.	-1.24926	9.08481e-10	-1.92492	1.42676e-13
UH47_09910	thiamine ABC transporter permease	ykoE	.	.	-1.26662	2.46083e-09	.	.	.	.	.	.	.	.	-1.11919	5.69528e-08	-1.98602	8.27107e-13
UH47_09915	membrane protein		.	.	.	.	.	.	.	.	.	.	.	.	.	.	.	.
UH47_09920	SAM-dependent methyltransferase	rlmI	.	.	.	.	.	.	.	.	.	.	.	.	.	.	.	.
UH47_09925	hypothetical protein		.	.	.	.	.	.	.	.	.	.	.	.	.	.	.	.
UH47_09930	phosphocarrier protein HPr		.	.	-1.23937	1.23141e-10	.	.	.	.	.	.	.	.	.	.	-2.09597	7.18637e-15
UH47_09935	phosphoenolpyruvate-protein phosphotransferase		.	.	-1.33094	7.98407e-12	.	.	.	.	.	.	.	.	-1.04806	4.03644e-10	-2.19825	6.2786e-16
UH47_09940	glutaredoxin		.	.	1.42493	6.14644e-11	.	.	.	.	.	.	1.17426	4.26223e-06	.	.	1.7617	6.92906e-13
UH47_09945	cytochrome bd menaquinol oxidase	cydA	1.55505	1.57455e-12	.	.	.	.	-2.46342	3.6585e-16	.	.	2.55191	1.65258e-13	1.27685	4.04859e-11	.	.
UH47_09950	cytochrome bd menaquinol oxidase	cydB	1.69667	8.69192e-12	-1.0754	7.61631e-10	.	.	-2.73415	1.0258e-15	.	.	2.82375	4.08479e-13	1.45919	1.0584e-10	.	.
UH47_09955	potassium transporter Trk	trkA	.	.	.	.	.	.	-1.12707	6.74525e-08	.	.	.	.	.	.	.	.
UH47_09960	SAM-dependent methlyltransferase	ermC	.	.	.	.	.	.	.	.	.	.	.	.	.	.	-1.05093	2.90318e-08
UH47_09965	23S rRNA methyltransferase		.	.	.	.	.	.	.	.	.	.	.	.	.	.	.	.
UH47_09970	peptide-binding protein		.	.	.	.	.	.	.	.	.	.	.	.	.	.	-1.16786	4.60808e-07
UH47_09980	dihydrofolate reductase	folA	.	.	.	.	.	.	.	.	.	.	.	.	1.09208	3.85558e-08	1.31162	4.77713e-10
UH47_09985	insertion element protein		1.45165	2.00695e-11	.	.	.	.	.	.	.	.	.	.	1.21925	3.49981e-10	.	.
UH47_09990	hypothetical protein		1.43504	4.84104e-10	1.17006	3.04163e-09	.	.	-1.12769	8.32075e-07	.	.	1.08105	3.42766e-05	1.30643	2.34124e-09	1.12342	4.56849e-09
UH47_10000	Pin-related site-specific recombinase/DNA invertase		.	.	1.18884	2.53416e-06	.	.	.	.	.	.	.	.	.	.	1.1342	4.44277e-06
UH47_10010	antiadhesin Pls	sdrC_D_E	2.23449	3.3176e-10	2.70396	2.63252e-12	.	.	.	.	.	.	.	.	1.97546	2.8345e-09	2.95842	2.49581e-13
UH47_10015	2', 3'-cyclic nucleotide 2'-phosphodiesterase		.	.	.	.	.	.	.	.	.	.	.	.	.	.	.	.
UH47_10020	D-Ala-teichoic acid biosynthesis protein		1.13578	8.49018e-10	.	.	.	.	.	.	.	.	.	.	.	.	.	.
UH47_10025	alanine-phosphoribitol ligase	dltA	1.1509	1.0342e-10	.	.	.	.	.	.	.	.	.	.	.	.	.	.
UH47_10030	D-alanine transfer protein DltB	dltB	1.08661	3.97281e-10	.	.	.	.	.	.	.	.	.	.	.	.	.	.
UH47_10035	alanine-phosphoribitol ligase	dltC	.	.	.	.	.	.	.	.	.	.	.	.	.	.	.	.
UH47_10040	DltD	dltD	.	.	.	.	.	.	.	.	.	.	.	.	.	.	.	.
UH47_10045	ATP synthase		.	.	.	.	.	.	.	.	.	.	.	.	.	.	.	.
UH47_10050	serine protease		-1.43326	2.54915e-10	-1.58111	8.21773e-12	.	.	.	.	.	.	.	.	-1.36386	4.973e-10	-2.11383	4.27975e-14
UH47_10055	membrane protein		.	.	.	.	.	.	.	.	.	.	.	.	.	.	.	.
UH47_10060	peptide chain release factor 3	prfC	-1.69437	2.51704e-10	-1.44074	1.14049e-09	.	.	.	.	.	.	.	.	-1.61766	5.13473e-10	-2.03549	2.03505e-12
UH47_10065	hypothetical protein		-1.10672	1.83288e-05	.	.	.	.	.	.	.	.	.	.	.	.	-1.44369	1.76617e-07
UH47_10070	UDP-N-acetylmuramoylalanyl-D-glutamate--L-lysine ligase		-1.29991	1.10184e-09	-1.26313	5.04383e-10	.	.	.	.	.	.	.	.	-1.21284	3.28102e-09	-1.77128	1.05808e-12
UH47_10075	hypothetical protein		.	.	.	.	.	.	.	.	.	.	.	.	.	.	.	.
UH47_10080	diacylglycerol glucosyltransferase	ugtP	.	.	.	.	.	.	.	.	.	.	.	.	.	.	.	.
UH47_10085	MFS transporter		.	.	.	.	.	.	.	.	.	.	.	.	.	.	.	.
UH47_10090	arylsulfatase		.	.	.	.	.	.	.	.	.	.	.	.	.	.	.	.
UH47_10095	PTS fructose transporter subunit IIC		.	.	.	.	.	.	.	.	.	.	.	.	.	.	.	.
UH47_10100	PTS fructose transporter subunit IID		1.18194	4.83594e-07			.	.	.	.	.	.	.	.	.	.	.	.
UH47_10105	hypothetical protein		-1.349	1.3908e-05	-1.94628	3.246e-08	.	.	.	.	.	.	-1.31703	0.00167266	-1.25529	3.25169e-05	-2.49282	4.02386e-10
UH47_10110	acetyl esterase		-1.03422	0.000138497			.	.	.	.	.	.	.	.	.	.	.	.
UH47_10115	sodium:alanine symporter		.	.	.	.	.	.	.	.	.	.	.	.	.	.	.	.
UH47_10120	lipoprotein		.	.	.	.	.	.	.	.	.	.	.	.	.	.	.	.
UH47_10125	sialidase		.	.	.	.	.	.	.	.	.	.	.	.	.	.	1.16097	5.22688e-11
UH47_10130	melibiose carrier protein		1.86392	6.09429e-08	2.03873	3.89669e-09	.	.	.	.	.	.	.	.	1.76984	1.3442e-07	2.46779	6.64156e-11
UH47_10135	oxidoreductase		.	.	1.13693	0.000491424	.	.	.	.	.	.	.	.	.	.	1.27257	0.000118859
UH47_10140	enoyl-ACP reductase	fabI	-3.20232	5.23542e-09	-2.75937	2.08389e-08	.	.	.	.	.	.	-1.42	0.0127355	-3.06005	9.05581e-09	-4.46291	1.29746e-11
UH47_10145	sodium:proton antiporter		.	.	.	.	.	.	.	.	.	.	.	.	.	.	.	.
UH47_10150	magnesium transporter MgtE	mgtE	.	.	.	.	.	.	.	.	.	.	.	.	.	.	.	.
UH47_10155	pseudouridine synthase	rluD	.	.	.	.	.	.	.	.	.	.	.	.	.	.	.	.
UH47_10160	inorganic polyphosphate kinase	ppnK	.	.	-1.16731	2.55714e-11	.	.	.	.	.	.	.	.	.	.	-1.60947	5.46618e-14
UH47_10165	GTP pyrophosphokinase		.	.	-1.22015	1.56801e-11	.	.	.	.	.	.	-1.1211	2.0819e-07	.	.	-1.72807	2.28968e-14
UH47_10170	hypothetical protein		.	.	-1.06505	1.45043e-09	.	.	.	.	.	.	-1.10442	1.5814e-06	.	.	-1.54253	2.28956e-12
UH47_10175	adenylate cyclase		-1.35905	6.14216e-09	-1.03317	2.52773e-08	.	.	.	.	.	.	.	.	-1.58681	5.41862e-10	-1.12269	5.39199e-09
UH47_10180	globin	glbN	-1.08751	1.139e-08	.	.	.	.	.	.	.	.	.	.	.	.	.	.
UH47_10185	hypothetical protein		.	.	.	.	.	.	.	.	.	.	.	.	.	.	.	.
UH47_10190	peptidase M48	htpX	2.39937	5.73938e-13	2.52067	1.35234e-14	.	.	.	.	.	.	1.13926	1.2943e-05	3.20314	5.153e-15	4.0249	5.09255e-18
UH47_10200	competence protein CoiA	coiA	2.15807	5.2413e-09	3.01312	1.75489e-11	.	.	.	.	.	.	1.306	0.00183389	2.22312	2.82173e-09	3.98185	4.27975e-14
UH47_10205	peptidase		.	.	1.21626	9.05972e-08	.	.	.	.	.	.	.	.	.	.	1.77324	5.97385e-11
UH47_10210	trypsin domain-containing protein		1.44094	3.10642e-05	2.00401	1.2544e-07	.	.	.	.	.	.	.	.	1.76347	1.35166e-06	2.67914	4.00352e-10
UH47_10215	competence negative regulator MecA	mecA1_2	.	.	.	.	.	.	.	.	.	.	.	.	.	.	.	.
UH47_10220	ArsR family transcriptional regulator	spxA	1.05414	1.63702e-06			.	.	.	.	.	.	.	.	1.13246	6.3273e-07	.	.
UH47_10225	tryptophanyl-tRNA synthetase		-1.11521	3.92836e-08	-1.69648	1.75573e-11	.	.	.	.	.	.	.	.	-1.04304	1.13435e-07	-1.86807	1.72383e-12
UH47_10230	peptide ABC transporter substrate-binding protein	oppA	.	.	.	.	.	.	.	.	.	.	.	.	.	.	.	.
UH47_10235	peptide ABC transporter ATP-binding protein	oppF	.	.	.	.	.	.	.	.	.	.	-1.15917	5.86293e-06	.	.	-1.09878	9.10343e-09
UH47_10240	peptide ABC transporter ATP-binding protein	oppD	.	.	.	.	.	.	.	.	.	.	-1.25741	2.02159e-06	.	.	-1.09856	1.02657e-08
UH47_10245	peptide ABC transporter permease	oppC	.	.	.	.	.	.	.	.	.	.	-1.13815	6.81501e-06	.	.	-1.04203	2.08539e-08
UH47_10250	peptide ABC transporter permease	oppB	.	.	.	.	.	.	.	.	.	.	.	.	1.02374	2.2018e-07	.	.
UH47_10255	membrane protein		-1.30621	2.31753e-06	.	.	.	.	.	.	.	.	.	.	-1.16942	6.76041e-06	-1.25937	1.57498e-06
UH47_10260	3-oxoacyl-ACP synthase	fabF	-1.6125	1.11066e-08	-1.87884	6.19904e-10	.	.	.	.	.	.	.	.	-2.3874	1.91003e-11	-3.11029	6.74506e-14
UH47_10265	3-oxoacyl-ACP synthase	fabH	-1.74704	1.64215e-08	-1.75374	8.70641e-09	.	.	.	.	.	.	.	.	-2.50098	5.91531e-11	-2.95154	1.1989e-12
UH47_10270	hypothetical protein		.	.	.	.	.	.	.	.	.	.	.	.	.	.	.	.
UH47_10275	5'-nucleotidase		-3.20738	3.41265e-10	-2.55696	1.58294e-08	.	.	.	.	.	.	.	.	-3.29728	2.27955e-10	-3.71976	1.36363e-11
UH47_10280	chaperone protein ClpB	clpB	1.03354	1.17029e-08	.	.	1.11069	1.81002e-07	1.97492	3.75787e-13	.	.	-1.86819	8.87183e-10	1.1704	1.83814e-09	.	.
UH47_10285	acetyltransferase		.	.	.	.	.	.	.	.	.	.	.	.	.	.	.	.
UH47_10290	DNA methyltransferase		.	.	.	.	.	.	.	.	.	.	.	.	.	.	.	.
UH47_10295	phosphatase		.	.	.	.	.	.	.	.	.	.	.	.	.	.	.	.
UH47_10300	CoA-disulfide reductase	cdr	.	.	-1.1801	1.09055e-07	.	.	.	.	.	.	.	.	.	.	-1.68161	2.30033e-10
[truncated: 516 more rows]
