# Supplementary material for: Carprofen-induced depletion of proton motive force reverses TetK-mediated doxycycline resistance in methicillin-resistant Staphylococcus pseudintermedius
Source: Sci Rep. 2019 Nov 28;9:17834. doi: 10.1038/s41598-019-54091-4 (PMC6882848; doi:10.1038/s41598-019-54091-4)
Supplement: Supplementary file 3 — Supplementary Information [file 41598_2019_54091_MOESM3_ESM.xlsx]

## Sheet: Sheet1
Accession	Description	Score	Coverage	MW [kDa]	calc. pI
UH47_10885	fructose-bisphosphate aldolase	62.1757	55.17	31.1709	5.14795
UH47_11070	triosephosphate isomerase	302.34	67.19	27.3	4.98
UH47_04960	valine--tRNA ligase	161.45	46.69	101.4	5.11
UH47_00165	50S ribosomal protein L1	117.41	70.13	25	9.26
UH47_07890	30S ribosomal protein S5	118.28	81.93	17.7	10.15
UH47_09395	hypothetical protein	14.8252	30.77	16.6875	4.77979
UH47_04780	alanine--tRNA ligase	290.021	43.26	98.4617	5.14795
UH47_01450	preprotein translocase subunit SecA	27.9295	19.6	96.5476	5.68115
UH47_00185	DNA-directed RNA polymerase subunit beta	49.0075	33.61	133.452	5.08447
UH47_00175	50S ribosomal protein L7/L12	20.317	47.93	12.5426	4.55127
UH47_05075	polynucleotide phosphorylase	92.7428	32.71	76.9596	5.03369
UH47_11775	methionine--tRNA ligase	231.313	57.69	74.7523	5.42725
UH47_06675	transketolase	93.1741	35.4	72.2072	5.2749
UH47_11830	50S ribosomal protein L25	223.938	45.83	23.635	4.38623
UH47_11075	phosphoglycerate kinase	170.566	51.52	42.638	4.84326
UH47_05280	50S ribosomal protein L19	14.54	54.31	13.4	11.39
UH47_10195	oligopeptidase PepB	299.52	51.33	69.6	5.1
UH47_04050	glycine dehydrogenase	69.2333	44.9	54.8789	5.59229
UH47_03315	IgG-binding protein SBI	93.87	65.45	55	5.64
UH47_12470	branched-chain alpha-keto acid dehydrogenase subunit E2	266.79	53.58	46.6	4.93
UH47_11985	glutamine synthetase	233.651	82.51	51.0283	5.24951
UH47_03310	30S ribosomal protein S6	28.1524	84.69	11.714	5.18604
UH47_00170	50S ribosomal protein L10	40.6088	39.16	17.8564	5.23682
UH47_03565	adenylosuccinate synthetase	235.05	47.54	47.3801	5.2876
UH47_03895	glucose-6-phosphate dehydrogenase	295.724	56.88	57.0918	5.59229
UH47_03525	seryl-tRNA synthetase	450.011	53.05	48.4215	5.33838
UH47_00210	elongation factor G	148.819	45.31	76.6861	4.88135
UH47_10825	serine hydroxymethyltransferase	522.15	60.92	45.301	6.48096
UH47_10480	acetate kinase	96.0959	63.25	44.0726	5.42725
UH47_05215	succinyl-CoA synthetase subsunit alpha	136.09	44.85	31.4	5.38
UH47_10565	PhoP family transcriptional regulator	103.461	79.91	27.1903	5.21143
UH47_01915	leucine dehydrogenase	461.179	74.37	39.4535	5.07178
UH47_00230	2-amino-3-ketobutyrate CoA ligase	131.433	47.73	43.0837	5.33838
UH47_09895	phosphoribosylamine--glycine ligase	83.6135	35.73	45.2308	4.98291
UH47_07495	NAD synthetase	85.8776	32.61	30.5165	5.52881
UH47_12465	2-oxoisovalerate dehydrogenase	317.675	44.92	35.4173	4.86865
UH47_00215	elongation factor Tu	155.395	41.52	43.1856	4.80518
UH47_03420	acetyltransferase	5.45693	38.46	9.92895	6.52197
UH47_00235	UDP-glucose 4-epimerase	55.7435	47.65	35.6736	4.85596
UH47_00750	manganese ABC transporter substrate-binding protein	52.6446	43.28	34.3355	6.55127
UH47_11235	peptidylprolyl isomerase	49.667	54.4	36.2951	6.69775
UH47_05170	elongation factor Ts	95.0912	73.97	32.4187	5.2876
UH47_05175	30S ribosomal protein S2	142.85	44.91	29.9364	5.22412
UH47_00025	pyridoxal biosynthesis protein	209.615	65.42	31.9092	5.60498
UH47_08740	glyoxal reductase	126.72	57.55	31.8172	5.23682
UH47_02010	tryptophan synthase subunit alpha	89.8733	28.11	27.6761	5.21143
UH47_09840	methenyltetrahydrofolate cyclohydrolase	168.134	59.3	30.8622	5.26221
UH47_11605	alkaline shock protein 23	22.2129	38.04	18.2892	5.30029
UH47_11105	Clp protease	197.827	36.41	21.4791	5.2749
UH47_06410	catalase	284.961	52.42	57.0207	5.93506
UH47_06025	carbamate kinase	192.169	60.06	34.4457	5.59229
UH47_07160	nucleoside diphosphate kinase	322.643	95.33	16.4744	5.52881
UH47_01445	sigma-54 modulation protein	48.6506	36.02	21.622	5.38916
UH47_06710	aconitate hydratase	268.064	47.72	98.4236	4.86865
UH47_10485	universal stress protein UspA	91.0322	58.08	18.6124	5.021
UH47_05015	trigger factor	154.55	60.5	49.1864	4.32275
UH47_12980	purine nucleoside phosphorylase	53.7381	37.71	25.9848	4.85596
UH47_01905	formate acetyltransferase	105.483	46.33	84.6619	5.65576
UH47_06505	malate:quinone oxidoreductase	524.616	60.36	56.1535	6.16357
UH47_06935	dihydrolipoamide succinyltransferase	51.2947	48.93	49.5115	4.89404
